# Supplementary material for: Carbapenems drive the collateral resistance to ceftaroline in cystic fibrosis patients with MRSA
Source: Commun Biol. 2020 Oct 22;3:599. doi: 10.1038/s42003-020-01313-5 (PMC7582194; doi:10.1038/s42003-020-01313-5)
Supplement: Supplementary file 2 — Supplementary Data 1 [file 42003_2020_1313_MOESM2_ESM.xlsx]

## Sheet: Fig2
	MIC CPT (ug/ml)	Days
		0	7	15	25
	Wis 24-MER	0.5	0.75	1	3
	Wis 24-CPT	0.5	1	2	6
	Wis 24-MER/CPT	0.5	1.5	4	32
	MIC CPT (ug/ml)
		0	7	15	25
	TMH 87
	TMH 87-MER	0.5	2	1.5	4
	TMH 87-CPT	0.5	3	4	12
	TMH 87-MER/CPT	0.5	1.5	4	32
	MIC CPT (ug/ml)	days
		0	7	15	25
	SEA-149-MER	0.75	0.5	2	4
	SEA-149-CPT	0.75	1.5	2	12
	SEA-149-MER/CPT	1	3	8	≥ 32
	MIC CPT (ug/ml)
		0	7	15	25
	SEA-93
	SEA-93-MER	0.5	0.5	>2	4
	SEA-93-CPT	0.75	1.5	>2	12
	SEA-93-MER/CPT	0.75	3	>8	>32
	MIC CPT (ug/ml)
		0	7	15	25
	WIS-7
	Wis 7-MER	1	1.5	2	12
	Wis 7-CPT	1	1	12	32
	Wis 7-MER/CPT	1	3	3	12
	MIC CPT (ug/ml)
		0	7	15	25
	TMH 2-MER	0.38	3	3	4
	TMH 2-CPT	0.38	0.75	4	8
	TMH2-MER/CPT	0.38	1	1.5	24

## Sheet: Fig5_animal data
												CFU	CFU log	log10CFU
								17.92	17.85	0.07		4600	65714.3	4.81766
				TMH 3957		lung		17.37	17.31	0.06		5200	86666.7	4.93785
								17.25	17.23	0.02		1400	70000	4.8451
								17.55	17.49	0.06		2200	36666.7	4.56427
								17.53	17.48	0.05		1620	32400	4.51055	4.73509
				TMH 3957 Cpt	CPT	lung		17.45	17.28	0.17		10	58.8235	1.76955
								18.21	18.1	0.11		10	90.9091	1.95861
								18.17	18.01	0.16		30	187.5	2.273
								17.81	17.64	0.17		290	1705.88	3.23195
								17.9	17.8	0.1		400	4000	3.60206	2.56703
				TMH 5007		lung		23.07	22.84	0.23		28000	121739	5.08543
								22.96	22.75	0.21		30800	146667	5.16633
								23.1	22.9	0.2		23300	116500	5.06633
								21.17	20.97	0.2		25600	128000	5.10721
								22.33	22.09	0.24		24000	100000	5
								22.99	22.71	0.28		17900	63928.6	4.80569	5.0385
				TMH 5007 CPT		lung		17.72	17.52	0.2		1280	6400	3.80618
								18	17.82	0.18		1360	7555.56	3.87827
								17.73	17.69	0.04		2300	57500	4.75967
								17.69	17.52	0.17		2500	14705.9	4.16749	4.28346
				5007+ MER
						lung		22.91	22.7	0.21		16000	76190.5	4.8819
								21.76	21.55	0.21		1100	5238.1	3.71917
								23.66	23.37	0.29		26200	90344.8	4.9559
								23.54	23.23	0.31		11300	36451.6	4.56172
								23.46	23.2	0.26		4350	16730.8	4.22352
								21.98	21.71	0.27		2380	8814.81	3.94521	4.38124
				5007 +MER+CPT		lung		22.67	22.42	0.25		20	80	1.90309
								22.62	22.35	0.27		20	74.0741	1.86967
								23.49	23.24	0.25		20	80	1.90309
								22.63	22.39	0.24		10	41.6667	1.61979
								27.72	27.44	0.28		10	35.7143	1.55284
								22.2	21.9	0.3		17	56.6667	1.75333	1.76697
						spleen
								17.84	17.23	0.61		440	721.311	2.85812
								18.33	18.29	0.04		10	250	2.39794
								18.61	18.58	0.03		10	333.333	2.52288
								17.36	17.32	0.04		20	500	2.69897
								17.41	17.4	0.01		30	3000	3.47712
			5014 dVraSR +VraSR			kidney		17.47	17.16	0.31		12600	40645.2	4.60901
								17.5	17.09	0.41		23000	56097.6	4.74894
								18.66	18.39	0.27		4000	14814.8	4.1707
								17.48	17.21	0.27		14800	54814.8	4.7389
								17.47	17.14	0.33		8900	26969.7	4.43088
						lung		17.88	17.71	0.17		1200	7058.82	3.84873
								17.78	17.6	0.18		1060	5888.89	3.77003
								17.53	17.36	0.17		2160	12705.9	4.104
								18.09	17.94	0.15		5000	33333.3	4.52288
								17.65	17.51	0.14		1520	10857.1	4.03572
						blood							15	1.17609
													500	2.69897
													110	2.04139
													20	1.30103
													21	1.32222

## Sheet: Fig5_worms
Representative experiment of three replicates.
Inoculum	3280000	O.D. 0.400
Antibiotics	Ceftaroline	10mg/kg
	Imipenem	10mg/kg
	% Larvae Survival
Day #	TMH5007	PBS	TMH 5007 + CPT	TMH 5007 + IMI	TMH 5007 + CPT+IMI
0	10	10	10	10	10
1	10	10	10	10	10
2	4	10	10	10	10
3	2	10	10	9	10
4	2	9	9	8	10
5	2	9	9	8	10
6	2	8	9	8	10
7	2	8	8	6	9
8	2	7	8	6	8
9	2	7	6	6	8
10	2	7	4	4	8
