# Supplementary material for: Carbapenems drive the collateral resistance to ceftaroline in cystic fibrosis patients with MRSA
Source: Commun Biol. 2020 Oct 22;3:599. doi: 10.1038/s42003-020-01313-5 (PMC7582194; doi:10.1038/s42003-020-01313-5)
Supplement: Supplementary file 3 — Supplementary Data 2 [file 42003_2020_1313_MOESM3_ESM.xlsx]

## Sheet: SA149
Contig	Pos	Locus_tag	Gene_name	Ref	Var	Ref_aa	Var_aa	Type	Ref_nt	Var_nt	Score	Var_cov	Var_frac	Frameshift	Gene_ID	Function	Upstream_feature	Downstream_feature	snpEff_type	snpEff_impact
NC_002745	1733100	SA1519	aapA	T	C	L	L	Synon	tta	Cta	2357.8	77	0.99		fig|158879.11.peg.1639	D-serine/D-alanine/glycine transporter	Citrate synthase (si) (EC 2.3.3.1)	Pyruvate kinase (EC 2.7.1.40) / Phosphohistidine swiveling domain	synonymous_variant	LOW
NC_002745	1733163	SA1519	aapA	T	C	L	L	Synon	tta	Cta	1823.05	58	1		fig|158879.11.peg.1639	D-serine/D-alanine/glycine transporter	Citrate synthase (si) (EC 2.3.3.1)	Pyruvate kinase (EC 2.7.1.40) / Phosphohistidine swiveling domain	synonymous_variant	LOW
NC_002745	1733240	SA1519	aapA	G	A	K	K	Synon	aag	aaA	1461.75	56	0.97		fig|158879.11.peg.1639	D-serine/D-alanine/glycine transporter	Citrate synthase (si) (EC 2.3.3.1)	Pyruvate kinase (EC 2.7.1.40) / Phosphohistidine swiveling domain	synonymous_variant	LOW
NC_002745	1733285	SA1519	aapA	T	G	G	G	Synon	ggt	ggG	2163.61	78	0.99		fig|158879.11.peg.1639	D-serine/D-alanine/glycine transporter	Citrate synthase (si) (EC 2.3.3.1)	Pyruvate kinase (EC 2.7.1.40) / Phosphohistidine swiveling domain	synonymous_variant	LOW
NC_002745	1733744	SA1519	aapA	T	C	G	G	Synon	ggt	ggC	1571.67	55	1		fig|158879.11.peg.1639	D-serine/D-alanine/glycine transporter	Citrate synthase (si) (EC 2.3.3.1)	Pyruvate kinase (EC 2.7.1.40) / Phosphohistidine swiveling domain	synonymous_variant	LOW
NC_002745	1737404	SA1522	accA	C	T	V	I	Nonsyn	gtt	Att	1382.93	44	0.96		fig|158879.11.peg.1642	Acetyl-coenzyme A carboxyl transferase alpha chain (EC 6.4.1.2)	6-phosphofructokinase (EC 2.7.1.11)	Acetyl-coenzyme A carboxyl transferase beta chain (EC 6.4.1.2)	missense_variant	MODERATE
NC_002745	1737645	SA1522	accA	T	A	I	I	Synon	ata	atT	1423.68	52	1		fig|158879.11.peg.1642	Acetyl-coenzyme A carboxyl transferase alpha chain (EC 6.4.1.2)	6-phosphofructokinase (EC 2.7.1.11)	Acetyl-coenzyme A carboxyl transferase beta chain (EC 6.4.1.2)	synonymous_variant	LOW
NC_002745	1566348	SA1357	accC	A	G	L	L	Synon	tta	Cta	1563.92	51	0.98		fig|158879.11.peg.1462	Biotin carboxylase of acetyl-CoA carboxylase (EC 6.3.4.14)	hypothetical protein	Biotin carboxyl carrier protein of acetyl-CoA carboxylase	synonymous_variant	LOW
NC_002745	1567084	SA1357	accC	A	G	G	G	Synon	ggt	ggC	602.532	23	1		fig|158879.11.peg.1462	Biotin carboxylase of acetyl-CoA carboxylase (EC 6.3.4.14)	hypothetical protein	Biotin carboxyl carrier protein of acetyl-CoA carboxylase	synonymous_variant	LOW
NC_002745	1567123	SA1357	accC	CTTA	TTTG	AK	AK	Synon	gctaag	gcCAAA	625.721	22	0.96		fig|158879.11.peg.1462	Biotin carboxylase of acetyl-CoA carboxylase (EC 6.3.4.14)	hypothetical protein	Biotin carboxyl carrier protein of acetyl-CoA carboxylase	synonymous_variant	LOW
NC_002745	1567300	SA1357	accC	G	A	D	D	Synon	gac	gaT	787.813	29	0.97		fig|158879.11.peg.1462	Biotin carboxylase of acetyl-CoA carboxylase (EC 6.3.4.14)	hypothetical protein	Biotin carboxyl carrier protein of acetyl-CoA carboxylase	synonymous_variant	LOW
NC_002745	1752986	SA1533	ackA	T	C	I	V	Nonsyn	ata	Gta	669.968	21	1		fig|158879.11.peg.1653	Acetate kinase (EC 2.7.2.1)	Universal stress protein family	Adenine-specific methyltransferase (EC 2.1.1.72)	missense_variant	MODERATE
NC_002745	1752678	SA1533	ackA	C	T	K	K	Synon	aag	aaA	537.556	17	1		fig|158879.11.peg.1653	Acetate kinase (EC 2.7.2.1)	Universal stress protein family	Adenine-specific methyltransferase (EC 2.1.1.72)	synonymous_variant	LOW
NC_002745	1752858	SA1533	ackA	A	G	H	H	Synon	cat	caC	1442.63	47	0.98		fig|158879.11.peg.1653	Acetate kinase (EC 2.7.2.1)	Universal stress protein family	Adenine-specific methyltransferase (EC 2.1.1.72)	synonymous_variant	LOW
NC_002745	242712	SA0204	acpD	T	C	K	K	Synon	aaa	aaG	1165.86	40	0.95		fig|158879.11.peg.215	FMN-dependent NADH-azoreductase (EC 1.7.1.6)	hypothetical protein	Uncharacterized M23 peptidase domain protein SAV0212	synonymous_variant	LOW
NC_002745	242718	SA0204	acpD	C	A	P	P	Synon	ccg	ccT	1304.81	47	1		fig|158879.11.peg.215	FMN-dependent NADH-azoreductase (EC 1.7.1.6)	hypothetical protein	Uncharacterized M23 peptidase domain protein SAV0212	synonymous_variant	LOW
NC_002745	242724	SA0204	acpD	G	A	A	A	Synon	gcc	gcT	1788.78	61	0.97		fig|158879.11.peg.215	FMN-dependent NADH-azoreductase (EC 1.7.1.6)	hypothetical protein	Uncharacterized M23 peptidase domain protein SAV0212	synonymous_variant	LOW
NC_002745	2123310	SA1875	acpS	ACTTT	GCTTG	KV	QA	Nonsyn	aaagtg	CAAGCg	1438.54	41	0.91		fig|158879.11.peg.2029	Holo-[acyl-carrier-protein] synthase (EC 2.7.8.7)	Alanine racemase (EC 5.1.1.1)	transmembrane protein, distant homology with ydbS	missense_variant	MODERATE
NC_002745	2123075	SA1875	acpS	G	A	F	F	Synon	ttc	ttT	2756.65	93	1		fig|158879.11.peg.2029	Holo-[acyl-carrier-protein] synthase (EC 2.7.8.7)	Alanine racemase (EC 5.1.1.1)	transmembrane protein, distant homology with ydbS	synonymous_variant	LOW
NC_002745	2123294	SA1875	acpS	C	T	Q	Q	Synon	cag	caA	1774.76	59	1		fig|158879.11.peg.2029	Holo-[acyl-carrier-protein] synthase (EC 2.7.8.7)	Alanine racemase (EC 5.1.1.1)	transmembrane protein, distant homology with ydbS	synonymous_variant	LOW
NC_002745	1780550	SA1554	acsA	A	T	L	I	Nonsyn	tta	Ata	1906.95	64	0.98		fig|158879.11.peg.1677	Acetyl-CoA synthetase (EC 6.2.1.1)	Formate--tetrahydrofolate ligase (EC 6.3.4.3)	Acetyltransferase AcuA, acetyl-CoA synthetase inhibitor	missense_variant	MODERATE
NC_002745	1781897	SA1554	acsA	A	G	Y	H	Nonsyn	tac	Cac	1341.97	46	0.98		fig|158879.11.peg.1677	Acetyl-CoA synthetase (EC 6.2.1.1)	Formate--tetrahydrofolate ligase (EC 6.3.4.3)	Acetyltransferase AcuA, acetyl-CoA synthetase inhibitor	missense_variant	MODERATE
NC_002745	1780923	SA1554	acsA	A	C	G	G	Synon	ggt	ggG	2103.66	68	1		fig|158879.11.peg.1677	Acetyl-CoA synthetase (EC 6.2.1.1)	Formate--tetrahydrofolate ligase (EC 6.3.4.3)	Acetyltransferase AcuA, acetyl-CoA synthetase inhibitor	synonymous_variant	LOW
NC_002745	1780989	SA1554	acsA	G	A	D	D	Synon	gac	gaT	2235.43	73	1		fig|158879.11.peg.1677	Acetyl-CoA synthetase (EC 6.2.1.1)	Formate--tetrahydrofolate ligase (EC 6.3.4.3)	Acetyltransferase AcuA, acetyl-CoA synthetase inhibitor	synonymous_variant	LOW
NC_002745	1781256	SA1554	acsA	T	C	S	S	Synon	tca	tcG	2777.01	92	1		fig|158879.11.peg.1677	Acetyl-CoA synthetase (EC 6.2.1.1)	Formate--tetrahydrofolate ligase (EC 6.3.4.3)	Acetyltransferase AcuA, acetyl-CoA synthetase inhibitor	synonymous_variant	LOW
NC_002745	1781604	SA1554	acsA	C	T	P	P	Synon	ccg	ccA	1737.05	58	0.98		fig|158879.11.peg.1677	Acetyl-CoA synthetase (EC 6.2.1.1)	Formate--tetrahydrofolate ligase (EC 6.3.4.3)	Acetyltransferase AcuA, acetyl-CoA synthetase inhibitor	synonymous_variant	LOW
NC_002745	1781958	SA1554	acsA	A	G	C	C	Synon	tgt	tgC	1668.36	57	0.98		fig|158879.11.peg.1677	Acetyl-CoA synthetase (EC 6.2.1.1)	Formate--tetrahydrofolate ligase (EC 6.3.4.3)	Acetyltransferase AcuA, acetyl-CoA synthetase inhibitor	synonymous_variant	LOW
NC_002745	1782348	SA1555	acuA	T	C	Y	H	Nonsyn	tac	Cac	598.573	20	1		fig|158879.11.peg.1678	Acetyltransferase AcuA, acetyl-CoA synthetase inhibitor	Acetyl-CoA synthetase (EC 6.2.1.1)	NAD-independent protein deacetylase AcuC	missense_variant	MODERATE
NC_002745	1782417	SA1555	acuA	G	A	E	K	Nonsyn	gaa	Aaa	1239.44	40	1		fig|158879.11.peg.1678	Acetyltransferase AcuA, acetyl-CoA synthetase inhibitor	Acetyl-CoA synthetase (EC 6.2.1.1)	NAD-independent protein deacetylase AcuC	missense_variant	MODERATE
NC_002745	1782477	SA1555	acuA	G	C	E	Q	Nonsyn	gaa	Caa	827.618	28	0.97		fig|158879.11.peg.1678	Acetyltransferase AcuA, acetyl-CoA synthetase inhibitor	Acetyl-CoA synthetase (EC 6.2.1.1)	NAD-independent protein deacetylase AcuC	missense_variant	MODERATE
NC_002745	1782542	SA1555	acuA	C	G	N	K	Nonsyn	aac	aaG	832.822	29	1		fig|158879.11.peg.1678	Acetyltransferase AcuA, acetyl-CoA synthetase inhibitor	Acetyl-CoA synthetase (EC 6.2.1.1)	NAD-independent protein deacetylase AcuC	missense_variant	MODERATE
NC_002745	1782602	SA1555	acuA	T	A	H	Q	Nonsyn	cat	caA	997.605	31	1		fig|158879.11.peg.1678	Acetyltransferase AcuA, acetyl-CoA synthetase inhibitor	Acetyl-CoA synthetase (EC 6.2.1.1)	NAD-independent protein deacetylase AcuC	missense_variant	MODERATE
NC_002745	1782651	SA1555	acuA	G	A	D	N	Nonsyn	gat	Aat	1018.51	32	1		fig|158879.11.peg.1678	Acetyltransferase AcuA, acetyl-CoA synthetase inhibitor	Acetyl-CoA synthetase (EC 6.2.1.1)	NAD-independent protein deacetylase AcuC	missense_variant	MODERATE
NC_002745	1782617	SA1555	acuA	A	G	L	L	Synon	cta	ctG	974.738	31	1		fig|158879.11.peg.1678	Acetyltransferase AcuA, acetyl-CoA synthetase inhibitor	Acetyl-CoA synthetase (EC 6.2.1.1)	NAD-independent protein deacetylase AcuC	synonymous_variant	LOW
NC_002745	1782671	SA1555	acuA	T	A	T	T	Synon	act	acA	1208.18	42	0.98		fig|158879.11.peg.1678	Acetyltransferase AcuA, acetyl-CoA synthetase inhibitor	Acetyl-CoA synthetase (EC 6.2.1.1)	NAD-independent protein deacetylase AcuC	synonymous_variant	LOW
NC_002745	1782839	SA1555	acuA	T	C	N	N	Synon	aat	aaC	1474.75	46	0.98		fig|158879.11.peg.1678	Acetyltransferase AcuA, acetyl-CoA synthetase inhibitor	Acetyl-CoA synthetase (EC 6.2.1.1)	NAD-independent protein deacetylase AcuC	synonymous_variant	LOW
NC_002745	1783099	SA1556	acuC	G	A	G	D	Nonsyn	ggt	gAt	1952.17	65	0.96		fig|158879.11.peg.1679	NAD-independent protein deacetylase AcuC	Acetyltransferase AcuA, acetyl-CoA synthetase inhibitor	Catabolite control protein A	missense_variant	MODERATE
NC_002745	1783401	SA1556	acuC	A	T	I	L	Nonsyn	ata	Tta	2362.91	76	1		fig|158879.11.peg.1679	NAD-independent protein deacetylase AcuC	Acetyltransferase AcuA, acetyl-CoA synthetase inhibitor	Catabolite control protein A	missense_variant	MODERATE
NC_002745	1783526	SA1556	acuC	G	A	K	K	Synon	aag	aaA	2484.55	88	0.98		fig|158879.11.peg.1679	NAD-independent protein deacetylase AcuC	Acetyltransferase AcuA, acetyl-CoA synthetase inhibitor	Catabolite control protein A	synonymous_variant	LOW
NC_002745	1783559	SA1556	acuC	A	G	E	E	Synon	gaa	gaG	2953.21	100	1		fig|158879.11.peg.1679	NAD-independent protein deacetylase AcuC	Acetyltransferase AcuA, acetyl-CoA synthetase inhibitor	Catabolite control protein A	synonymous_variant	LOW
NC_002745	2620111	SA2335	adaB	T	C	I	V	Nonsyn	ata	Gta	855.614	30	1		fig|158879.11.peg.2532	Methylated-DNA--protein-cysteine methyltransferase (EC 2.1.1.63)	Hydroxymethylglutaryl-CoA synthase (EC 2.3.3.10)	ClpE-like protein	missense_variant	MODERATE
NC_002745	2620289	SA2335	adaB	ATC	GTT	D	N	Nonsyn	gat	AAC	1143.56	37	0.97		fig|158879.11.peg.2532	Methylated-DNA--protein-cysteine methyltransferase (EC 2.1.1.63)	Hydroxymethylglutaryl-CoA synthase (EC 2.3.3.10)	ClpE-like protein	missense_variant	MODERATE
NC_002745	2620297	SA2335	adaB	CCTTA	GCTTG	GKV	GKL	Nonsyn	ggtaaggtg	ggCAAGCtg	966.107	31	0.97		fig|158879.11.peg.2532	Methylated-DNA--protein-cysteine methyltransferase (EC 2.1.1.63)	Hydroxymethylglutaryl-CoA synthase (EC 2.3.3.10)	ClpE-like protein	missense_variant	MODERATE
NC_002745	2620097	SA2335	adaB	ACTG	GCTA	HS	HS	Synon	cacagt	caTAGC	195.058	5	0.83		fig|158879.11.peg.2532	Methylated-DNA--protein-cysteine methyltransferase (EC 2.1.1.63)	Hydroxymethylglutaryl-CoA synthase (EC 2.3.3.10)	ClpE-like protein	synonymous_variant	LOW
NC_002745	2620106	SA2335	adaB	A	T	P	P	Synon	cct	ccA	620.573	22	0.96		fig|158879.11.peg.2532	Methylated-DNA--protein-cysteine methyltransferase (EC 2.1.1.63)	Hydroxymethylglutaryl-CoA synthase (EC 2.3.3.10)	ClpE-like protein	synonymous_variant	LOW
NC_002745	2620181	SA2335	adaB	T	C	G	G	Synon	gga	ggG	2253.07	75	0.97		fig|158879.11.peg.2532	Methylated-DNA--protein-cysteine methyltransferase (EC 2.1.1.63)	Hydroxymethylglutaryl-CoA synthase (EC 2.3.3.10)	ClpE-like protein	synonymous_variant	LOW
NC_002745	2620232	SA2335	adaB	T	A	S	S	Synon	tca	tcT	4117	138	0.99		fig|158879.11.peg.2532	Methylated-DNA--protein-cysteine methyltransferase (EC 2.1.1.63)	Hydroxymethylglutaryl-CoA synthase (EC 2.3.3.10)	ClpE-like protein	synonymous_variant	LOW
NC_002745	656531	SA0562	adh1	G	T	K	N	Nonsyn	aag	aaT	885.248	33	0.97		fig|158879.11.peg.593	Alcohol dehydrogenase (EC 1.1.1.1)	Uncharacterized protein YwhD	hypothetical fig|282458.1.peg.583 homolog	missense_variant	MODERATE
NC_002745	655637	SA0562	adh1	A	G	A	A	Synon	gca	gcG	1335.65	42	0.95		fig|158879.11.peg.593	Alcohol dehydrogenase (EC 1.1.1.1)	Uncharacterized protein YwhD	hypothetical fig|282458.1.peg.583 homolog	synonymous_variant	LOW
NC_002745	655661	SA0562	adh1	T	C	G	G	Synon	ggt	ggC	1133.06	37	1		fig|158879.11.peg.593	Alcohol dehydrogenase (EC 1.1.1.1)	Uncharacterized protein YwhD	hypothetical fig|282458.1.peg.583 homolog	synonymous_variant	LOW
NC_002745	655760	SA0562	adh1	A	G	A	A	Synon	gca	gcG	1528.34	50	0.98		fig|158879.11.peg.593	Alcohol dehydrogenase (EC 1.1.1.1)	Uncharacterized protein YwhD	hypothetical fig|282458.1.peg.583 homolog	synonymous_variant	LOW
NC_002745	656042	SA0562	adh1	T	A	G	G	Synon	ggt	ggA	2352.91	79	1		fig|158879.11.peg.593	Alcohol dehydrogenase (EC 1.1.1.1)	Uncharacterized protein YwhD	hypothetical fig|282458.1.peg.583 homolog	synonymous_variant	LOW
NC_002745	656138	SA0562	adh1	T	C	I	I	Synon	att	atC	1095.29	41	0.93		fig|158879.11.peg.593	Alcohol dehydrogenase (EC 1.1.1.1)	Uncharacterized protein YwhD	hypothetical fig|282458.1.peg.583 homolog	synonymous_variant	LOW
NC_002745	656177	SA0562	adh1	A	T	A	A	Synon	gca	gcT	1263.88	47	1		fig|158879.11.peg.593	Alcohol dehydrogenase (EC 1.1.1.1)	Uncharacterized protein YwhD	hypothetical fig|282458.1.peg.583 homolog	synonymous_variant	LOW
NC_002745	656387	SA0562	adh1	C	T	D	D	Synon	gac	gaT	2809.53	92	0.97		fig|158879.11.peg.593	Alcohol dehydrogenase (EC 1.1.1.1)	Uncharacterized protein YwhD	hypothetical fig|282458.1.peg.583 homolog	synonymous_variant	LOW
NC_002745	165994	SA0143	adhE	G	A	R	K	Nonsyn	aga	aAa	1603.99	52	1		fig|158879.11.peg.148	Acetaldehyde dehydrogenase (EC 1.2.1.10) / Alcohol dehydrogenase (EC 1.1.1.1)	Zn peptidase with DNA binding	Capsular polysaccharide synthesis enzyme Cap5A / Tyrosine-protein kinase transmembrane modulator EpsC	missense_variant	MODERATE
NC_002745	165755	SA0143	adhE	G	C	S	S	Synon	tcg	tcC	3270.17	107	0.96		fig|158879.11.peg.148	Acetaldehyde dehydrogenase (EC 1.2.1.10) / Alcohol dehydrogenase (EC 1.1.1.1)	Zn peptidase with DNA binding	Capsular polysaccharide synthesis enzyme Cap5A / Tyrosine-protein kinase transmembrane modulator EpsC	synonymous_variant	LOW
NC_002745	166094	SA0143	adhE	A	G	P	P	Synon	cca	ccG	4640.25	155	0.97		fig|158879.11.peg.148	Acetaldehyde dehydrogenase (EC 1.2.1.10) / Alcohol dehydrogenase (EC 1.1.1.1)	Zn peptidase with DNA binding	Capsular polysaccharide synthesis enzyme Cap5A / Tyrosine-protein kinase transmembrane modulator EpsC	synonymous_variant	LOW
NC_002745	166490	SA0143	adhE	T	C	Y	Y	Synon	tat	taC	4206.62	138	0.97		fig|158879.11.peg.148	Acetaldehyde dehydrogenase (EC 1.2.1.10) / Alcohol dehydrogenase (EC 1.1.1.1)	Zn peptidase with DNA binding	Capsular polysaccharide synthesis enzyme Cap5A / Tyrosine-protein kinase transmembrane modulator EpsC	synonymous_variant	LOW
NC_002745	166652	SA0143	adhE	A	G	A	A	Synon	gca	gcG	3085.87	101	0.97		fig|158879.11.peg.148	Acetaldehyde dehydrogenase (EC 1.2.1.10) / Alcohol dehydrogenase (EC 1.1.1.1)	Zn peptidase with DNA binding	Capsular polysaccharide synthesis enzyme Cap5A / Tyrosine-protein kinase transmembrane modulator EpsC	synonymous_variant	LOW
NC_002745	166829	SA0143	adhE	G	T	G	G	Synon	ggg	ggT	2158.74	69	1		fig|158879.11.peg.148	Acetaldehyde dehydrogenase (EC 1.2.1.10) / Alcohol dehydrogenase (EC 1.1.1.1)	Zn peptidase with DNA binding	Capsular polysaccharide synthesis enzyme Cap5A / Tyrosine-protein kinase transmembrane modulator EpsC	synonymous_variant	LOW
NC_002745	166946	SA0143	adhE	A	G	E	E	Synon	gaa	gaG	1903.96	66	0.97		fig|158879.11.peg.148	Acetaldehyde dehydrogenase (EC 1.2.1.10) / Alcohol dehydrogenase (EC 1.1.1.1)	Zn peptidase with DNA binding	Capsular polysaccharide synthesis enzyme Cap5A / Tyrosine-protein kinase transmembrane modulator EpsC	synonymous_variant	LOW
NC_002745	2081828	SA1844	agrA	A	T	A	A	Synon	gca	gcT	977.417	31	0.94		fig|158879.11.peg.1997	Accessory gene regulator A (response regulator)	Accessory gene regulator C (sensor histidine kinase)	Fructokinase (EC 2.7.1.4)	synonymous_variant	LOW
NC_002745	2081852	SA1844	agrA	T	C	D	D	Synon	gat	gaC	1321.21	43	1		fig|158879.11.peg.1997	Accessory gene regulator A (response regulator)	Accessory gene regulator C (sensor histidine kinase)	Fructokinase (EC 2.7.1.4)	synonymous_variant	LOW
NC_002745	2079463	SA1842	agrB	C	T	N	N	Synon	aac	aaT	611.983	21	1		fig|158879.11.peg.1994	Accessory gene regulator B	RNAIII (delta-hemolysin)	Accessory gene regulator D (pheromone precursor, type II)	synonymous_variant	LOW
NC_002745	2079535	SA1842	agrB	T	A	R	R	Synon	cgt	cgA	241.174	9	1		fig|158879.11.peg.1994	Accessory gene regulator B	RNAIII (delta-hemolysin)	Accessory gene regulator D (pheromone precursor, type II)	synonymous_variant	LOW
NC_002745	2081100	SA1843	agrC	A	T	I	F	Nonsyn	att	Ttt	764.652	27	1		fig|158879.11.peg.1996	Accessory gene regulator C (sensor histidine kinase)	Accessory gene regulator D (pheromone precursor, type II)	Accessory gene regulator A (response regulator)	missense_variant	MODERATE
NC_002745	2080934	SA1843	agrC	C	A	R	R	Synon	cgc	cgA	515.119	19	1		fig|158879.11.peg.1996	Accessory gene regulator C (sensor histidine kinase)	Accessory gene regulator D (pheromone precursor, type II)	Accessory gene regulator A (response regulator)	synonymous_variant	LOW
NC_002745	2080994	SA1843	agrC	T	C	D	D	Synon	gat	gaC	542.86	20	1		fig|158879.11.peg.1996	Accessory gene regulator C (sensor histidine kinase)	Accessory gene regulator D (pheromone precursor, type II)	Accessory gene regulator A (response regulator)	synonymous_variant	LOW
NC_002745	2081000	SA1843	agrC	GCAG	ACAA	LQ	LQ	Synon	ttgcag	ttACAA	383.414	15	1		fig|158879.11.peg.1996	Accessory gene regulator C (sensor histidine kinase)	Accessory gene regulator D (pheromone precursor, type II)	Accessory gene regulator A (response regulator)	synonymous_variant	LOW
NC_002745	2081015	SA1843	agrC	T	A	I	I	Synon	att	atA	544.768	20	1		fig|158879.11.peg.1996	Accessory gene regulator C (sensor histidine kinase)	Accessory gene regulator D (pheromone precursor, type II)	Accessory gene regulator A (response regulator)	synonymous_variant	LOW
NC_002745	2081051	SA1843	agrC	GATA	AATT	EI	EI	Synon	gagata	gaAATT	798.501	27	1		fig|158879.11.peg.1996	Accessory gene regulator C (sensor histidine kinase)	Accessory gene regulator D (pheromone precursor, type II)	Accessory gene regulator A (response regulator)	synonymous_variant	LOW
NC_002745	2081105	SA1843	agrC	A	G	P	P	Synon	cca	ccG	620.165	23	0.96		fig|158879.11.peg.1996	Accessory gene regulator C (sensor histidine kinase)	Accessory gene regulator D (pheromone precursor, type II)	Accessory gene regulator A (response regulator)	synonymous_variant	LOW
NC_002745	421190	SA0365	ahpF	T	G	K	N	Nonsyn	aaa	aaC	1903.42	63	0.95		fig|158879.11.peg.385	Alkyl hydroperoxide reductase protein F	hypothetical protein	Alkyl hydroperoxide reductase protein C (EC 1.11.1.15)	missense_variant	MODERATE
NC_002745	421269	SA0365	ahpF	C	T	S	N	Nonsyn	agc	aAc	2593.37	83	0.98		fig|158879.11.peg.385	Alkyl hydroperoxide reductase protein F	hypothetical protein	Alkyl hydroperoxide reductase protein C (EC 1.11.1.15)	missense_variant	MODERATE
NC_002745	422198	SA0365	ahpF	G	T	N	K	Nonsyn	aac	aaA	1139.23	36	1		fig|158879.11.peg.385	Alkyl hydroperoxide reductase protein F	hypothetical protein	Alkyl hydroperoxide reductase protein C (EC 1.11.1.15)	missense_variant	MODERATE
NC_002745	422404	SA0365	ahpF	A	T	S	T	Nonsyn	tct	Act	316.171	13	1		fig|158879.11.peg.385	Alkyl hydroperoxide reductase protein F	hypothetical protein	Alkyl hydroperoxide reductase protein C (EC 1.11.1.15)	missense_variant	MODERATE
NC_002745	422441	SA0365	ahpF	T	A	E	D	Nonsyn	gaa	gaT	703.599	32	0.97		fig|158879.11.peg.385	Alkyl hydroperoxide reductase protein F	hypothetical protein	Alkyl hydroperoxide reductase protein C (EC 1.11.1.15)	missense_variant	MODERATE
NC_002745	421127	SA0365	ahpF	TACGTTA	AACATTC	TNV	TNV	Synon	actaacgta	acGAATGTT	1012.19	30	0.91		fig|158879.11.peg.385	Alkyl hydroperoxide reductase protein F	hypothetical protein	Alkyl hydroperoxide reductase protein C (EC 1.11.1.15)	synonymous_variant	LOW
NC_002745	421154	SA0365	ahpF	A	C	V	V	Synon	gtt	gtG	1222.3	44	0.98		fig|158879.11.peg.385	Alkyl hydroperoxide reductase protein F	hypothetical protein	Alkyl hydroperoxide reductase protein C (EC 1.11.1.15)	synonymous_variant	LOW
NC_002745	421505	SA0365	ahpF	G	A	F	F	Synon	ttc	ttT	2008.13	67	0.97		fig|158879.11.peg.385	Alkyl hydroperoxide reductase protein F	hypothetical protein	Alkyl hydroperoxide reductase protein C (EC 1.11.1.15)	synonymous_variant	LOW
NC_002745	422015	SA0365	ahpF	G	A	N	N	Synon	aac	aaT	1417.84	48	0.98		fig|158879.11.peg.385	Alkyl hydroperoxide reductase protein F	hypothetical protein	Alkyl hydroperoxide reductase protein C (EC 1.11.1.15)	synonymous_variant	LOW
NC_002745	422216	SA0365	ahpF	A	G	I	I	Synon	att	atC	1645.78	54	0.98		fig|158879.11.peg.385	Alkyl hydroperoxide reductase protein F	hypothetical protein	Alkyl hydroperoxide reductase protein C (EC 1.11.1.15)	synonymous_variant	LOW
NC_002745	422300	SA0365	ahpF	T	A	G	G	Synon	gga	ggT	1805.74	60	1		fig|158879.11.peg.385	Alkyl hydroperoxide reductase protein F	hypothetical protein	Alkyl hydroperoxide reductase protein C (EC 1.11.1.15)	synonymous_variant	LOW
NC_002745	422336	SA0365	ahpF	G	A	N	N	Synon	aac	aaT	1449.59	52	1		fig|158879.11.peg.385	Alkyl hydroperoxide reductase protein F	hypothetical protein	Alkyl hydroperoxide reductase protein C (EC 1.11.1.15)	synonymous_variant	LOW
NC_002745	422369	SA0365	ahpF	C	T	K	K	Synon	aag	aaA	1637.91	55	0.98		fig|158879.11.peg.385	Alkyl hydroperoxide reductase protein F	hypothetical protein	Alkyl hydroperoxide reductase protein C (EC 1.11.1.15)	synonymous_variant	LOW
NC_002745	422381	SA0365	ahpF	TGAA	AGAT	LS	LS	Synon	ctttca	ctATCT	1298.37	46	1		fig|158879.11.peg.385	Alkyl hydroperoxide reductase protein F	hypothetical protein	Alkyl hydroperoxide reductase protein C (EC 1.11.1.15)	synonymous_variant	LOW
NC_002745	422426	SA0365	ahpF	G	A	L	L	Synon	ctc	ctT	174.882	7	1		fig|158879.11.peg.385	Alkyl hydroperoxide reductase protein F	hypothetical protein	Alkyl hydroperoxide reductase protein C (EC 1.11.1.15)	synonymous_variant	LOW
NC_002745	422432	SA0365	ahpF	CTTA	TTTG	SK	SK	Synon	tctaag	tcCAAA	217.29	8	1		fig|158879.11.peg.385	Alkyl hydroperoxide reductase protein F	hypothetical protein	Alkyl hydroperoxide reductase protein C (EC 1.11.1.15)	synonymous_variant	LOW
NC_002745	422497	SA0365	ahpF	A	G	L	L	Synon	tta	Cta	3044.18	97	0.99		fig|158879.11.peg.385	Alkyl hydroperoxide reductase protein F	hypothetical protein	Alkyl hydroperoxide reductase protein C (EC 1.11.1.15)	synonymous_variant	LOW
NC_002745	1646949	SA1446	alaS	T	A	E	D	Nonsyn	gaa	gaT	1237.67	41	1		fig|158879.11.peg.1557	Alanyl-tRNA synthetase (EC 6.1.1.7)	UPF0297 protein YrzL	RecD-like DNA helicase YrrC	missense_variant	MODERATE
NC_002745	1646981	SA1446	alaS	T	G	M	L	Nonsyn	atg	Ctg	1283.55	41	1		fig|158879.11.peg.1557	Alanyl-tRNA synthetase (EC 6.1.1.7)	UPF0297 protein YrzL	RecD-like DNA helicase YrrC	missense_variant	MODERATE
NC_002745	1647644	SA1446	alaS	C	T	V	I	Nonsyn	gtc	Atc	2734.6	89	1		fig|158879.11.peg.1557	Alanyl-tRNA synthetase (EC 6.1.1.7)	UPF0297 protein YrzL	RecD-like DNA helicase YrrC	missense_variant	MODERATE
NC_002745	1646766	SA1446	alaS	A	G	D	D	Synon	gat	gaC	1074.01	35	0.95		fig|158879.11.peg.1557	Alanyl-tRNA synthetase (EC 6.1.1.7)	UPF0297 protein YrzL	RecD-like DNA helicase YrrC	synonymous_variant	LOW
NC_002745	1647720	SA1446	alaS	A	G	Y	Y	Synon	tat	taC	4388.43	148	0.94		fig|158879.11.peg.1557	Alanyl-tRNA synthetase (EC 6.1.1.7)	UPF0297 protein YrzL	RecD-like DNA helicase YrrC	synonymous_variant	LOW
NC_002745	1647882	SA1446	alaS	A	G	F	F	Synon	ttt	ttC	2024.01	64	1		fig|158879.11.peg.1557	Alanyl-tRNA synthetase (EC 6.1.1.7)	UPF0297 protein YrzL	RecD-like DNA helicase YrrC	synonymous_variant	LOW
NC_002745	1647951	SA1446	alaS	G	A	Y	Y	Synon	tac	taT	3076.27	103	0.97		fig|158879.11.peg.1557	Alanyl-tRNA synthetase (EC 6.1.1.7)	UPF0297 protein YrzL	RecD-like DNA helicase YrrC	synonymous_variant	LOW
NC_002745	1648242	SA1446	alaS	T	C	G	G	Synon	gga	ggG	2954.2	104	0.98		fig|158879.11.peg.1557	Alanyl-tRNA synthetase (EC 6.1.1.7)	UPF0297 protein YrzL	RecD-like DNA helicase YrrC	synonymous_variant	LOW
NC_002745	1648464	SA1446	alaS	G	A	T	T	Synon	acc	acT	2143.75	74	1		fig|158879.11.peg.1557	Alanyl-tRNA synthetase (EC 6.1.1.7)	UPF0297 protein YrzL	RecD-like DNA helicase YrrC	synonymous_variant	LOW
NC_002745	1648734	SA1446	alaS	A	G	Y	Y	Synon	tat	taC	1961.52	65	0.98		fig|158879.11.peg.1557	Alanyl-tRNA synthetase (EC 6.1.1.7)	UPF0297 protein YrzL	RecD-like DNA helicase YrrC	synonymous_variant	LOW
NC_002745	1750617	SA1531	ald	G	A	S	L	Nonsyn	tca	tTa	4210.2	137	0.99		fig|158879.11.peg.1651	Alanine dehydrogenase (EC 1.4.1.1)	Proline dipeptidase (EC 3.4.13.9)	Universal stress protein family	missense_variant	MODERATE
NC_002745	1750865	SA1531	ald	C	T	S	S	Synon	tcg	tcA	1226.98	40	1		fig|158879.11.peg.1651	Alanine dehydrogenase (EC 1.4.1.1)	Proline dipeptidase (EC 3.4.13.9)	Universal stress protein family	synonymous_variant	LOW
NC_002745	1750934	SA1531	ald	C	T	P	P	Synon	ccg	ccA	2412.05	80	1		fig|158879.11.peg.1651	Alanine dehydrogenase (EC 1.4.1.1)	Proline dipeptidase (EC 3.4.13.9)	Universal stress protein family	synonymous_variant	LOW
NC_002745	186145	SA0162	aldA	G	A	D	N	Nonsyn	gat	Aat	1904.63	63	1		fig|158879.11.peg.167	Aldehyde dehydrogenase B (EC 1.2.1.22)	Inner membrane protein YbaN	Cobalt-zinc-cadmium resistance protein	missense_variant	MODERATE
NC_002745	185583	SA0162	aldA	A	G	V	V	Synon	gta	gtG	3035.77	106	0.98		fig|158879.11.peg.167	Aldehyde dehydrogenase B (EC 1.2.1.22)	Inner membrane protein YbaN	Cobalt-zinc-cadmium resistance protein	synonymous_variant	LOW
NC_002745	186258	SA0162	aldA	T	C	G	G	Synon	ggt	ggC	2100.92	70	0.96		fig|158879.11.peg.167	Aldehyde dehydrogenase B (EC 1.2.1.22)	Inner membrane protein YbaN	Cobalt-zinc-cadmium resistance protein	synonymous_variant	LOW
NC_002745	1988786	SA1736	aldH	T	G	D	E	Nonsyn	gat	gaG	705.213	24	1		fig|158879.11.peg.1874	Aldehyde dehydrogenase (EC 1.2.1.3)	hypothetical protein	6-phosphogluconolactonase (EC 3.1.1.31)	missense_variant	MODERATE
NC_002745	1988920	SA1736	aldH	A	T	N	I	Nonsyn	aat	aTt	771.128	27	0.96		fig|158879.11.peg.1874	Aldehyde dehydrogenase (EC 1.2.1.3)	hypothetical protein	6-phosphogluconolactonase (EC 3.1.1.31)	missense_variant	MODERATE
NC_002745	1989065	SA1736	aldH	A	G	V	V	Synon	gta	gtG	2668.66	86	0.97		fig|158879.11.peg.1874	Aldehyde dehydrogenase (EC 1.2.1.3)	hypothetical protein	6-phosphogluconolactonase (EC 3.1.1.31)	synonymous_variant	LOW
NC_002745	1989104	SA1736	aldH	A	G	T	T	Synon	aca	acG	2437.07	83	0.98		fig|158879.11.peg.1874	Aldehyde dehydrogenase (EC 1.2.1.3)	hypothetical protein	6-phosphogluconolactonase (EC 3.1.1.31)	synonymous_variant	LOW
NC_002745	1989131	SA1736	aldH	ACCA	GCCT	TP	TP	Synon	acacca	acGCCT	2395.06	66	0.97		fig|158879.11.peg.1874	Aldehyde dehydrogenase (EC 1.2.1.3)	hypothetical protein	6-phosphogluconolactonase (EC 3.1.1.31)	synonymous_variant	LOW
NC_002745	1989158	SA1736	aldH	A	G	R	R	Synon	cga	cgG	2318.57	76	0.99		fig|158879.11.peg.1874	Aldehyde dehydrogenase (EC 1.2.1.3)	hypothetical protein	6-phosphogluconolactonase (EC 3.1.1.31)	synonymous_variant	LOW
NC_002745	1989338	SA1736	aldH	T	C	G	G	Synon	ggt	ggC	1250.65	41	0.95		fig|158879.11.peg.1874	Aldehyde dehydrogenase (EC 1.2.1.3)	hypothetical protein	6-phosphogluconolactonase (EC 3.1.1.31)	synonymous_variant	LOW
NC_002745	1989849	SA1736	aldH	T	C	L	L	Synon	tta	Cta	1362.28	48	0.96		fig|158879.11.peg.1874	Aldehyde dehydrogenase (EC 1.2.1.3)	hypothetical protein	6-phosphogluconolactonase (EC 3.1.1.31)	synonymous_variant	LOW
NC_002745	2122500	SA1874	alr	A	T	N	K	Nonsyn	aat	aaA	3015.88	99	0.98		fig|158879.11.peg.2028	Alanine racemase (EC 5.1.1.1)	Programmed cell death antitoxin YdcD	Holo-[acyl-carrier-protein] synthase (EC 2.7.8.7)	missense_variant	MODERATE
NC_002745	2122101	SA1874	alr	A	T	A	A	Synon	gct	gcA	3688.91	119	1		fig|158879.11.peg.2028	Alanine racemase (EC 5.1.1.1)	Programmed cell death antitoxin YdcD	Holo-[acyl-carrier-protein] synthase (EC 2.7.8.7)	synonymous_variant	LOW
NC_002745	2122637	SA1874	alr	T	G	R	R	Synon	aga	Cga	3135.29	102	1		fig|158879.11.peg.2028	Alanine racemase (EC 5.1.1.1)	Programmed cell death antitoxin YdcD	Holo-[acyl-carrier-protein] synthase (EC 2.7.8.7)	synonymous_variant	LOW
NC_002745	2281085	SA2008	alsS	G	A	Y	Y	Synon	tac	taT	2139.72	68	1		fig|158879.11.peg.2171	Acetolactate synthase, catabolic (EC 2.2.1.6)	Alpha-acetolactate decarboxylase (EC 4.1.1.5)	hypothetical protein	synonymous_variant	LOW
NC_002745	2281202	SA2008	alsS	AGCT	TGCG	TA	TA	Synon	acagct	acCGCA	841.641	23	0.96		fig|158879.11.peg.2171	Acetolactate synthase, catabolic (EC 2.2.1.6)	Alpha-acetolactate decarboxylase (EC 4.1.1.5)	hypothetical protein	synonymous_variant	LOW
NC_002745	2281213	SA2008	alsS	G	A	L	L	Synon	cta	Tta	1114.4	40	1		fig|158879.11.peg.2171	Acetolactate synthase, catabolic (EC 2.2.1.6)	Alpha-acetolactate decarboxylase (EC 4.1.1.5)	hypothetical protein	synonymous_variant	LOW
NC_002745	2281220	SA2008	alsS	C	A	T	T	Synon	acg	acT	973.545	36	1		fig|158879.11.peg.2171	Acetolactate synthase, catabolic (EC 2.2.1.6)	Alpha-acetolactate decarboxylase (EC 4.1.1.5)	hypothetical protein	synonymous_variant	LOW
NC_002745	2281241	SA2008	alsS	G	A	G	G	Synon	ggc	ggT	1617.11	53	1		fig|158879.11.peg.2171	Acetolactate synthase, catabolic (EC 2.2.1.6)	Alpha-acetolactate decarboxylase (EC 4.1.1.5)	hypothetical protein	synonymous_variant	LOW
NC_002745	2281271	SA2008	alsS	A	G	G	G	Synon	ggt	ggC	1050.46	42	0.93		fig|158879.11.peg.2171	Acetolactate synthase, catabolic (EC 2.2.1.6)	Alpha-acetolactate decarboxylase (EC 4.1.1.5)	hypothetical protein	synonymous_variant	LOW
NC_002745	2281295	SA2008	alsS	T	C	A	A	Synon	gca	gcG	755.09	26	1		fig|158879.11.peg.2171	Acetolactate synthase, catabolic (EC 2.2.1.6)	Alpha-acetolactate decarboxylase (EC 4.1.1.5)	hypothetical protein	synonymous_variant	LOW
NC_002745	2281307	SA2008	alsS	AGCA	GGCG	NA	NA	Synon	aatgct	aaCGCC	592.685	20	0.91		fig|158879.11.peg.2171	Acetolactate synthase, catabolic (EC 2.2.1.6)	Alpha-acetolactate decarboxylase (EC 4.1.1.5)	hypothetical protein	synonymous_variant	LOW
NC_002745	2281376	SA2008	alsS	T	A	I	I	Synon	ata	atT	979.861	32	1		fig|158879.11.peg.2171	Acetolactate synthase, catabolic (EC 2.2.1.6)	Alpha-acetolactate decarboxylase (EC 4.1.1.5)	hypothetical protein	synonymous_variant	LOW
NC_002745	1359000	SA1190	alsT	T	A	I	I	Synon	att	atA	1467.78	48	0.98		fig|158879.11.peg.1282	Sodium:alanine symporter family protein	Topoisomerase IV subunit A (EC 5.99.1.-)	Transcription antiterminator	synonymous_variant	LOW
NC_002745	1359096	SA1190	alsT	A	G	T	T	Synon	aca	acG	1722.74	58	0.98		fig|158879.11.peg.1282	Sodium:alanine symporter family protein	Topoisomerase IV subunit A (EC 5.99.1.-)	Transcription antiterminator	synonymous_variant	LOW
NC_002745	1359294	SA1190	alsT	G	A	V	V	Synon	gtg	gtA	2783.1	93	1		fig|158879.11.peg.1282	Sodium:alanine symporter family protein	Topoisomerase IV subunit A (EC 5.99.1.-)	Transcription antiterminator	synonymous_variant	LOW
NC_002745	1359970	SA1190	alsT	T	C	L	L	Synon	ttg	Ctg	1733.11	56	1		fig|158879.11.peg.1282	Sodium:alanine symporter family protein	Topoisomerase IV subunit A (EC 5.99.1.-)	Transcription antiterminator	synonymous_variant	LOW
NC_002745	1360146	SA1190	alsT	T	C	N	N	Synon	aat	aaC	1048.78	38	0.97		fig|158879.11.peg.1282	Sodium:alanine symporter family protein	Topoisomerase IV subunit A (EC 5.99.1.-)	Transcription antiterminator	synonymous_variant	LOW
NC_002745	1360152	SA1190	alsT	G	A	V	V	Synon	gtg	gtA	1230.13	40	0.98		fig|158879.11.peg.1282	Sodium:alanine symporter family protein	Topoisomerase IV subunit A (EC 5.99.1.-)	Transcription antiterminator	synonymous_variant	LOW
NC_002745	907551	SA0803	ampA	AG	GA	KA	KT	Nonsyn	aaagca	aaGAca	803.43	27	0.9		fig|158879.11.peg.857	Cytosol aminopeptidase PepA (EC 3.4.11.1)	NADH dehydrogenase (EC 1.6.99.3)	Histidine permease YuiF	missense_variant	MODERATE
NC_002745	908063	SA0803	ampA	T	A	V	E	Nonsyn	gta	gAa	2164.26	71	1		fig|158879.11.peg.857	Cytosol aminopeptidase PepA (EC 3.4.11.1)	NADH dehydrogenase (EC 1.6.99.3)	Histidine permease YuiF	missense_variant	MODERATE
NC_002745	908369	SA0803	ampA	A	T	Y	F	Nonsyn	tat	tTt	2436.8	80	1		fig|158879.11.peg.857	Cytosol aminopeptidase PepA (EC 3.4.11.1)	NADH dehydrogenase (EC 1.6.99.3)	Histidine permease YuiF	missense_variant	MODERATE
NC_002745	908515	SA0803	ampA	A	G	K	E	Nonsyn	aaa	Gaa	1433.79	45	1		fig|158879.11.peg.857	Cytosol aminopeptidase PepA (EC 3.4.11.1)	NADH dehydrogenase (EC 1.6.99.3)	Histidine permease YuiF	missense_variant	MODERATE
NC_002745	908574	SA0803	ampA	T	A	N	K	Nonsyn	aat	aaA	2215.24	72	0.97		fig|158879.11.peg.857	Cytosol aminopeptidase PepA (EC 3.4.11.1)	NADH dehydrogenase (EC 1.6.99.3)	Histidine permease YuiF	missense_variant	MODERATE
NC_002745	907617	SA0803	ampA	T	C	H	H	Synon	cat	caC	1294.83	44	0.96		fig|158879.11.peg.857	Cytosol aminopeptidase PepA (EC 3.4.11.1)	NADH dehydrogenase (EC 1.6.99.3)	Histidine permease YuiF	synonymous_variant	LOW
NC_002745	907629	SA0803	ampA	T	G	T	T	Synon	act	acG	1311.29	42	0.98		fig|158879.11.peg.857	Cytosol aminopeptidase PepA (EC 3.4.11.1)	NADH dehydrogenase (EC 1.6.99.3)	Histidine permease YuiF	synonymous_variant	LOW
NC_002745	907806	SA0803	ampA	C	T	F	F	Synon	ttc	ttT	1638.33	54	0.98		fig|158879.11.peg.857	Cytosol aminopeptidase PepA (EC 3.4.11.1)	NADH dehydrogenase (EC 1.6.99.3)	Histidine permease YuiF	synonymous_variant	LOW
NC_002745	908241	SA0803	ampA	T	G	A	A	Synon	gct	gcG	1235.45	43	1		fig|158879.11.peg.857	Cytosol aminopeptidase PepA (EC 3.4.11.1)	NADH dehydrogenase (EC 1.6.99.3)	Histidine permease YuiF	synonymous_variant	LOW
NC_002745	908430	SA0803	ampA	CATC	AATT	AI	AI	Synon	gccatc	gcAATT	2480.09	73	0.95		fig|158879.11.peg.857	Cytosol aminopeptidase PepA (EC 3.4.11.1)	NADH dehydrogenase (EC 1.6.99.3)	Histidine permease YuiF	synonymous_variant	LOW
NC_002745	1943137	SA1695	ampS	T	C	E	G	Nonsyn	gaa	gGa	1476.14	47	1		fig|158879.11.peg.1826	Aminopeptidase S (Leu, Val, Phe, Tyr preference) (EC 3.4.11.24)	Acyl-CoA hydrolase (EC 3.1.2.20)	Hypothetical protein YfkK	missense_variant	MODERATE
NC_002745	1943309	SA1695	ampS	C	T	E	K	Nonsyn	gag	Aag	1849.94	61	0.98		fig|158879.11.peg.1826	Aminopeptidase S (Leu, Val, Phe, Tyr preference) (EC 3.4.11.24)	Acyl-CoA hydrolase (EC 3.1.2.20)	Hypothetical protein YfkK	missense_variant	MODERATE
NC_002745	1942893	SA1695	ampS	G	A	N	N	Synon	aac	aaT	1598.89	53	0.98		fig|158879.11.peg.1826	Aminopeptidase S (Leu, Val, Phe, Tyr preference) (EC 3.4.11.24)	Acyl-CoA hydrolase (EC 3.1.2.20)	Hypothetical protein YfkK	synonymous_variant	LOW
NC_002745	1943067	SA1695	ampS	C	T	A	A	Synon	gcg	gcA	1560.6	49	0.98		fig|158879.11.peg.1826	Aminopeptidase S (Leu, Val, Phe, Tyr preference) (EC 3.4.11.24)	Acyl-CoA hydrolase (EC 3.1.2.20)	Hypothetical protein YfkK	synonymous_variant	LOW
NC_002745	1943100	SA1695	ampS	G	A	T	T	Synon	acc	acT	1879.65	61	1		fig|158879.11.peg.1826	Aminopeptidase S (Leu, Val, Phe, Tyr preference) (EC 3.4.11.24)	Acyl-CoA hydrolase (EC 3.1.2.20)	Hypothetical protein YfkK	synonymous_variant	LOW
NC_002745	1943157	SA1695	ampS	T	C	E	E	Synon	gaa	gaG	1221.14	41	0.98		fig|158879.11.peg.1826	Aminopeptidase S (Leu, Val, Phe, Tyr preference) (EC 3.4.11.24)	Acyl-CoA hydrolase (EC 3.1.2.20)	Hypothetical protein YfkK	synonymous_variant	LOW
NC_002745	1943196	SA1695	ampS	CGTT	TGTG	GT	GT	Synon	ggaacg	ggCACA	1445.18	44	0.98		fig|158879.11.peg.1826	Aminopeptidase S (Leu, Val, Phe, Tyr preference) (EC 3.4.11.24)	Acyl-CoA hydrolase (EC 3.1.2.20)	Hypothetical protein YfkK	synonymous_variant	LOW
NC_002745	1943502	SA1695	ampS	A	G	F	F	Synon	ttt	ttC	3118.09	106	0.99		fig|158879.11.peg.1826	Aminopeptidase S (Leu, Val, Phe, Tyr preference) (EC 3.4.11.24)	Acyl-CoA hydrolase (EC 3.1.2.20)	Hypothetical protein YfkK	synonymous_variant	LOW
NC_002745	1943556	SA1695	ampS	T	C	V	V	Synon	gta	gtG	2407.75	82	1		fig|158879.11.peg.1826	Aminopeptidase S (Leu, Val, Phe, Tyr preference) (EC 3.4.11.24)	Acyl-CoA hydrolase (EC 3.1.2.20)	Hypothetical protein YfkK	synonymous_variant	LOW
NC_002745	1517201	SA1310	ansA	TTC	CTT	GS	GL	Nonsyn	ggttcg	ggCTTg	1369.18	45	1		fig|158879.11.peg.1409	L-asparaginase (EC 3.5.1.1)	Cytidylate kinase (EC 2.7.4.25)	Thioredoxin reductase (EC 1.8.1.9)	missense_variant	MODERATE
NC_002745	1516997	SA1310	ansA	T	A	R	R	Synon	cgt	cgA	1652.29	55	1		fig|158879.11.peg.1409	L-asparaginase (EC 3.5.1.1)	Cytidylate kinase (EC 2.7.4.25)	Thioredoxin reductase (EC 1.8.1.9)	synonymous_variant	LOW
NC_002745	1517237	SA1310	ansA	T	C	V	V	Synon	gtt	gtC	506.184	18	0.95		fig|158879.11.peg.1409	L-asparaginase (EC 3.5.1.1)	Cytidylate kinase (EC 2.7.4.25)	Thioredoxin reductase (EC 1.8.1.9)	synonymous_variant	LOW
NC_002745	967293	SA0852	appF	G	C	K	N	Nonsyn	aag	aaC	727.819	26	1		fig|158879.11.peg.908	Oligopeptide transport ATP-binding protein OppF (TC 3.A.1.5.1)	Oligopeptide transport ATP-binding protein OppD (TC 3.A.1.5.1)	Oligopeptide transport system permease protein OppB (TC 3.A.1.5.1)	missense_variant	MODERATE
NC_002745	967658	SA0852	appF	C	A	A	D	Nonsyn	gct	gAt	751.496	24	1		fig|158879.11.peg.908	Oligopeptide transport ATP-binding protein OppF (TC 3.A.1.5.1)	Oligopeptide transport ATP-binding protein OppD (TC 3.A.1.5.1)	Oligopeptide transport system permease protein OppB (TC 3.A.1.5.1)	missense_variant	MODERATE
NC_002745	966888	SA0852	appF	T	C	G	G	Synon	ggt	ggC	729.712	25	1		fig|158879.11.peg.908	Oligopeptide transport ATP-binding protein OppF (TC 3.A.1.5.1)	Oligopeptide transport ATP-binding protein OppD (TC 3.A.1.5.1)	Oligopeptide transport system permease protein OppB (TC 3.A.1.5.1)	synonymous_variant	LOW
NC_002745	967284	SA0852	appF	G	A	E	E	Synon	gag	gaA	621.123	20	1		fig|158879.11.peg.908	Oligopeptide transport ATP-binding protein OppF (TC 3.A.1.5.1)	Oligopeptide transport ATP-binding protein OppD (TC 3.A.1.5.1)	Oligopeptide transport system permease protein OppB (TC 3.A.1.5.1)	synonymous_variant	LOW
NC_002745	967314	SA0852	appF	G	A	A	A	Synon	gcg	gcA	576.384	20	1		fig|158879.11.peg.908	Oligopeptide transport ATP-binding protein OppF (TC 3.A.1.5.1)	Oligopeptide transport ATP-binding protein OppD (TC 3.A.1.5.1)	Oligopeptide transport system permease protein OppB (TC 3.A.1.5.1)	synonymous_variant	LOW
NC_002745	967332	SA0852	appF	G	A	V	V	Synon	gtg	gtA	632.148	21	1		fig|158879.11.peg.908	Oligopeptide transport ATP-binding protein OppF (TC 3.A.1.5.1)	Oligopeptide transport ATP-binding protein OppD (TC 3.A.1.5.1)	Oligopeptide transport system permease protein OppB (TC 3.A.1.5.1)	synonymous_variant	LOW
NC_002745	967341	SA0852	appF	T	A	I	I	Synon	att	atA	653.661	22	1		fig|158879.11.peg.908	Oligopeptide transport ATP-binding protein OppF (TC 3.A.1.5.1)	Oligopeptide transport ATP-binding protein OppD (TC 3.A.1.5.1)	Oligopeptide transport system permease protein OppB (TC 3.A.1.5.1)	synonymous_variant	LOW
NC_002745	967350	SA0852	appF	A	C	V	V	Synon	gta	gtC	587.281	21	0.95		fig|158879.11.peg.908	Oligopeptide transport ATP-binding protein OppF (TC 3.A.1.5.1)	Oligopeptide transport ATP-binding protein OppD (TC 3.A.1.5.1)	Oligopeptide transport system permease protein OppB (TC 3.A.1.5.1)	synonymous_variant	LOW
NC_002745	967386	SA0852	appF	T	C	I	I	Synon	att	atC	1124.5	37	1		fig|158879.11.peg.908	Oligopeptide transport ATP-binding protein OppF (TC 3.A.1.5.1)	Oligopeptide transport ATP-binding protein OppD (TC 3.A.1.5.1)	Oligopeptide transport system permease protein OppB (TC 3.A.1.5.1)	synonymous_variant	LOW
NC_002745	967437	SA0852	appF	ATTA	GTTG	AL	AL	Synon	gcatta	gcGTTG	767.422	27	1		fig|158879.11.peg.908	Oligopeptide transport ATP-binding protein OppF (TC 3.A.1.5.1)	Oligopeptide transport ATP-binding protein OppD (TC 3.A.1.5.1)	Oligopeptide transport system permease protein OppB (TC 3.A.1.5.1)	synonymous_variant	LOW
NC_002745	967554	SA0852	appF	G	A	P	P	Synon	ccg	ccA	317.411	11	1		fig|158879.11.peg.908	Oligopeptide transport ATP-binding protein OppF (TC 3.A.1.5.1)	Oligopeptide transport ATP-binding protein OppD (TC 3.A.1.5.1)	Oligopeptide transport system permease protein OppB (TC 3.A.1.5.1)	synonymous_variant	LOW
NC_002745	967608	SA0852	appF	C	T	N	N	Synon	aac	aaT	450.733	16	1		fig|158879.11.peg.908	Oligopeptide transport ATP-binding protein OppF (TC 3.A.1.5.1)	Oligopeptide transport ATP-binding protein OppD (TC 3.A.1.5.1)	Oligopeptide transport system permease protein OppB (TC 3.A.1.5.1)	synonymous_variant	LOW
NC_002745	596334	SA0510	araB	T	A	V	D	Nonsyn	gtc	gAc	2060.06	70	1		fig|158879.11.peg.536	Hypothetical sugar kinase similar to L-Ribulokinase (FGGY family)	D-lactate dehydratase (EC 4.2.1.130)	L-threonine 3-dehydrogenase (EC 1.1.1.103)	missense_variant	MODERATE
NC_002745	596820	SA0510	araB	T	C	V	A	Nonsyn	gta	gCa	1060.64	38	1		fig|158879.11.peg.536	Hypothetical sugar kinase similar to L-Ribulokinase (FGGY family)	D-lactate dehydratase (EC 4.2.1.130)	L-threonine 3-dehydrogenase (EC 1.1.1.103)	missense_variant	MODERATE
NC_002745	597141	SA0510	araB	C	A	A	E	Nonsyn	gca	gAa	1526.95	51	1		fig|158879.11.peg.536	Hypothetical sugar kinase similar to L-Ribulokinase (FGGY family)	D-lactate dehydratase (EC 4.2.1.130)	L-threonine 3-dehydrogenase (EC 1.1.1.103)	missense_variant	MODERATE
NC_002745	596101	SA0510	araB	G	T	S	S	Synon	tcg	tcT	1618.92	53	1		fig|158879.11.peg.536	Hypothetical sugar kinase similar to L-Ribulokinase (FGGY family)	D-lactate dehydratase (EC 4.2.1.130)	L-threonine 3-dehydrogenase (EC 1.1.1.103)	synonymous_variant	LOW
NC_002745	596215	SA0510	araB	A	G	E	E	Synon	gaa	gaG	1637.65	57	0.97		fig|158879.11.peg.536	Hypothetical sugar kinase similar to L-Ribulokinase (FGGY family)	D-lactate dehydratase (EC 4.2.1.130)	L-threonine 3-dehydrogenase (EC 1.1.1.103)	synonymous_variant	LOW
NC_002745	596413	SA0510	araB	T	C	N	N	Synon	aat	aaC	790.433	27	1		fig|158879.11.peg.536	Hypothetical sugar kinase similar to L-Ribulokinase (FGGY family)	D-lactate dehydratase (EC 4.2.1.130)	L-threonine 3-dehydrogenase (EC 1.1.1.103)	synonymous_variant	LOW
NC_002745	596482	SA0510	araB	A	G	E	E	Synon	gaa	gaG	1089.37	37	1		fig|158879.11.peg.536	Hypothetical sugar kinase similar to L-Ribulokinase (FGGY family)	D-lactate dehydratase (EC 4.2.1.130)	L-threonine 3-dehydrogenase (EC 1.1.1.103)	synonymous_variant	LOW
NC_002745	596584	SA0510	araB	A	G	E	E	Synon	gaa	gaG	1607.01	55	0.98		fig|158879.11.peg.536	Hypothetical sugar kinase similar to L-Ribulokinase (FGGY family)	D-lactate dehydratase (EC 4.2.1.130)	L-threonine 3-dehydrogenase (EC 1.1.1.103)	synonymous_variant	LOW
NC_002745	596836	SA0510	araB	C	T	D	D	Synon	gac	gaT	1317.88	44	1		fig|158879.11.peg.536	Hypothetical sugar kinase similar to L-Ribulokinase (FGGY family)	D-lactate dehydratase (EC 4.2.1.130)	L-threonine 3-dehydrogenase (EC 1.1.1.103)	synonymous_variant	LOW
NC_002745	596872	SA0510	araB	G	A	E	E	Synon	gag	gaA	1205.68	41	1		fig|158879.11.peg.536	Hypothetical sugar kinase similar to L-Ribulokinase (FGGY family)	D-lactate dehydratase (EC 4.2.1.130)	L-threonine 3-dehydrogenase (EC 1.1.1.103)	synonymous_variant	LOW
NC_002745	597565	SA0510	araB	T	C	D	D	Synon	gat	gaC	1353.89	46	0.98		fig|158879.11.peg.536	Hypothetical sugar kinase similar to L-Ribulokinase (FGGY family)	D-lactate dehydratase (EC 4.2.1.130)	L-threonine 3-dehydrogenase (EC 1.1.1.103)	synonymous_variant	LOW
NC_002745	2726517	SA2428	arcA	T	C	T	A	Nonsyn	aca	Gca	928.889	32	0.91		fig|158879.11.peg.2630	Arginine deiminase (EC 3.5.3.6)	Ornithine carbamoyltransferase (EC 2.1.3.3)	Arginine pathway regulatory protein ArgR, repressor of arg regulon	missense_variant	MODERATE
NC_002745	2725623	SA2428	arcA	G	A	L	L	Synon	cta	Tta	1601.39	53	1		fig|158879.11.peg.2630	Arginine deiminase (EC 3.5.3.6)	Ornithine carbamoyltransferase (EC 2.1.3.3)	Arginine pathway regulatory protein ArgR, repressor of arg regulon	synonymous_variant	LOW
NC_002745	2725665	SA2428	arcA	G	A	L	L	Synon	ctg	Ttg	1171.66	40	0.98		fig|158879.11.peg.2630	Arginine deiminase (EC 3.5.3.6)	Ornithine carbamoyltransferase (EC 2.1.3.3)	Arginine pathway regulatory protein ArgR, repressor of arg regulon	synonymous_variant	LOW
NC_002745	2725693	SA2428	arcA	T	A	I	I	Synon	ata	atT	952.554	30	1		fig|158879.11.peg.2630	Arginine deiminase (EC 3.5.3.6)	Ornithine carbamoyltransferase (EC 2.1.3.3)	Arginine pathway regulatory protein ArgR, repressor of arg regulon	synonymous_variant	LOW
NC_002745	2726416	SA2428	arcA	G	A	Y	Y	Synon	tac	taT	2846.59	91	1		fig|158879.11.peg.2630	Arginine deiminase (EC 3.5.3.6)	Ornithine carbamoyltransferase (EC 2.1.3.3)	Arginine pathway regulatory protein ArgR, repressor of arg regulon	synonymous_variant	LOW
NC_002745	2724922	SA2427	arcB	T	C	I	V	Nonsyn	atc	Gtc	1700.32	56	0.98		fig|158879.11.peg.2629	Ornithine carbamoyltransferase (EC 2.1.3.3)	Arginine/ornithine antiporter ArcD	Arginine deiminase (EC 3.5.3.6)	missense_variant	MODERATE
NC_002745	2725319	SA2427	arcB	C	T	G	G	Synon	ggg	ggA	1560.82	54	1		fig|158879.11.peg.2629	Ornithine carbamoyltransferase (EC 2.1.3.3)	Arginine/ornithine antiporter ArcD	Arginine deiminase (EC 3.5.3.6)	synonymous_variant	LOW
NC_002745	2725370	SA2427	arcB	T	A	A	A	Synon	gca	gcT	1729.66	61	0.95		fig|158879.11.peg.2629	Ornithine carbamoyltransferase (EC 2.1.3.3)	Arginine/ornithine antiporter ArcD	Arginine deiminase (EC 3.5.3.6)	synonymous_variant	LOW
NC_002745	2722220	SA2425	arcC	G	A	A	V	Nonsyn	gcg	gTg	1304.2	42	1		fig|158879.11.peg.2627	Carbamate kinase (EC 2.7.2.2)	Transcriptional regulator ArcR essential for anaerobic expression of the ADI pathway, Crp/Fnr family	Arginine/ornithine antiporter ArcD	missense_variant	MODERATE
NC_002745	2722653	SA2425	arcC	TG	CA	FN	FD	Nonsyn	ttcaat	ttTGat	1090.33	39	0.93		fig|158879.11.peg.2627	Carbamate kinase (EC 2.7.2.2)	Transcriptional regulator ArcR essential for anaerobic expression of the ADI pathway, Crp/Fnr family	Arginine/ornithine antiporter ArcD	missense_variant	MODERATE
NC_002745	2722935	SA2425	arcC	G	A	R	C	Nonsyn	cgt	Tgt	1807.08	58	0.98		fig|158879.11.peg.2627	Carbamate kinase (EC 2.7.2.2)	Transcriptional regulator ArcR essential for anaerobic expression of the ADI pathway, Crp/Fnr family	Arginine/ornithine antiporter ArcD	missense_variant	MODERATE
NC_002745	2722973	SA2425	arcC	T	G	K	T	Nonsyn	aaa	aCa	2170.2	72	0.97		fig|158879.11.peg.2627	Carbamate kinase (EC 2.7.2.2)	Transcriptional regulator ArcR essential for anaerobic expression of the ADI pathway, Crp/Fnr family	Arginine/ornithine antiporter ArcD	missense_variant	MODERATE
NC_002745	2722642	SA2425	arcC	G	A	T	T	Synon	acc	acT	1086.04	38	1		fig|158879.11.peg.2627	Carbamate kinase (EC 2.7.2.2)	Transcriptional regulator ArcR essential for anaerobic expression of the ADI pathway, Crp/Fnr family	Arginine/ornithine antiporter ArcD	synonymous_variant	LOW
NC_002745	2722867	SA2425	arcC	G	A	G	G	Synon	ggc	ggT	1980.15	66	0.99		fig|158879.11.peg.2627	Carbamate kinase (EC 2.7.2.2)	Transcriptional regulator ArcR essential for anaerobic expression of the ADI pathway, Crp/Fnr family	Arginine/ornithine antiporter ArcD	synonymous_variant	LOW
NC_002745	2723164	SA2426	arcD	A	T	S	T	Nonsyn	tca	Aca	1919.32	64	1		fig|158879.11.peg.2628	Arginine/ornithine antiporter ArcD	Carbamate kinase (EC 2.7.2.2)	Ornithine carbamoyltransferase (EC 2.1.3.3)	missense_variant	MODERATE
NC_002745	2723908	SA2426	arcD	C	T	G	S	Nonsyn	ggt	Agt	1813.38	60	0.95		fig|158879.11.peg.2628	Arginine/ornithine antiporter ArcD	Carbamate kinase (EC 2.7.2.2)	Ornithine carbamoyltransferase (EC 2.1.3.3)	missense_variant	MODERATE
NC_002745	2724082	SA2426	arcD	T	C	I	V	Nonsyn	att	Gtt	3759.57	124	0.98		fig|158879.11.peg.2628	Arginine/ornithine antiporter ArcD	Carbamate kinase (EC 2.7.2.2)	Ornithine carbamoyltransferase (EC 2.1.3.3)	missense_variant	MODERATE
NC_002745	2723078	SA2426	arcD	T	C	G	G	Synon	gga	ggG	1435.79	49	0.98		fig|158879.11.peg.2628	Arginine/ornithine antiporter ArcD	Carbamate kinase (EC 2.7.2.2)	Ornithine carbamoyltransferase (EC 2.1.3.3)	synonymous_variant	LOW
NC_002745	2723264	SA2426	arcD	G	A	G	G	Synon	ggc	ggT	2843.13	93	0.98		fig|158879.11.peg.2628	Arginine/ornithine antiporter ArcD	Carbamate kinase (EC 2.7.2.2)	Ornithine carbamoyltransferase (EC 2.1.3.3)	synonymous_variant	LOW
NC_002745	2723495	SA2426	arcD	C	T	K	K	Synon	aag	aaA	1011.2	35	1		fig|158879.11.peg.2628	Arginine/ornithine antiporter ArcD	Carbamate kinase (EC 2.7.2.2)	Ornithine carbamoyltransferase (EC 2.1.3.3)	synonymous_variant	LOW
NC_002745	2723548	SA2426	arcD	A	G	L	L	Synon	ttg	Ctg	1980.02	67	0.97		fig|158879.11.peg.2628	Arginine/ornithine antiporter ArcD	Carbamate kinase (EC 2.7.2.2)	Ornithine carbamoyltransferase (EC 2.1.3.3)	synonymous_variant	LOW
NC_002745	2723666	SA2426	arcD	A	C	S	S	Synon	tct	tcG	1935.34	67	0.94		fig|158879.11.peg.2628	Arginine/ornithine antiporter ArcD	Carbamate kinase (EC 2.7.2.2)	Ornithine carbamoyltransferase (EC 2.1.3.3)	synonymous_variant	LOW
NC_002745	2723978	SA2426	arcD	G	T	I	I	Synon	atc	atA	2637.87	85	0.99		fig|158879.11.peg.2628	Arginine/ornithine antiporter ArcD	Carbamate kinase (EC 2.7.2.2)	Ornithine carbamoyltransferase (EC 2.1.3.3)	synonymous_variant	LOW
NC_002745	2229482	SA1968	arg	T	C	L	L	Synon	tta	ttG	669.237	22	0.96		fig|158879.11.peg.2128	Arginase (EC 3.5.3.1)	Diadenylate cyclase spyDAC	tRNA-Lys-TTT	synonymous_variant	LOW
NC_002745	2229788	SA1968	arg	A	T	G	G	Synon	ggt	ggA	1261.84	44	0.98		fig|158879.11.peg.2128	Arginase (EC 3.5.3.1)	Diadenylate cyclase spyDAC	tRNA-Lys-TTT	synonymous_variant	LOW
NC_002745	208427	SA0178	argC	A	T	F	L	Nonsyn	ttt	ttA	1214.19	42	1		fig|158879.11.peg.187	N-acetyl-gamma-glutamyl-phosphate reductase (EC 1.2.1.38)	Glutamate N-acetyltransferase (EC 2.3.1.35) @ N-acetylglutamate synthase (EC 2.3.1.1)	Acetylornithine aminotransferase 1 (EC 2.6.1.11)	missense_variant	MODERATE
NC_002745	208172	SA0178	argC	T	C	V	V	Synon	gta	gtG	1646.03	56	0.98		fig|158879.11.peg.187	N-acetyl-gamma-glutamyl-phosphate reductase (EC 1.2.1.38)	Glutamate N-acetyltransferase (EC 2.3.1.35) @ N-acetylglutamate synthase (EC 2.3.1.1)	Acetylornithine aminotransferase 1 (EC 2.6.1.11)	synonymous_variant	LOW
NC_002745	208214	SA0178	argC	A	C	G	G	Synon	ggt	ggG	1151.27	38	0.95		fig|158879.11.peg.187	N-acetyl-gamma-glutamyl-phosphate reductase (EC 1.2.1.38)	Glutamate N-acetyltransferase (EC 2.3.1.35) @ N-acetylglutamate synthase (EC 2.3.1.1)	Acetylornithine aminotransferase 1 (EC 2.6.1.11)	synonymous_variant	LOW
NC_002745	208268	SA0178	argC	T	C	T	T	Synon	aca	acG	1932.78	64	0.98		fig|158879.11.peg.187	N-acetyl-gamma-glutamyl-phosphate reductase (EC 1.2.1.38)	Glutamate N-acetyltransferase (EC 2.3.1.35) @ N-acetylglutamate synthase (EC 2.3.1.1)	Acetylornithine aminotransferase 1 (EC 2.6.1.11)	synonymous_variant	LOW
NC_002745	208289	SA0178	argC	A	G	G	G	Synon	ggt	ggC	1439.68	50	0.96		fig|158879.11.peg.187	N-acetyl-gamma-glutamyl-phosphate reductase (EC 1.2.1.38)	Glutamate N-acetyltransferase (EC 2.3.1.35) @ N-acetylglutamate synthase (EC 2.3.1.1)	Acetylornithine aminotransferase 1 (EC 2.6.1.11)	synonymous_variant	LOW
NC_002745	208439	SA0178	argC	A	T	I	I	Synon	att	atA	1747.79	57	1		fig|158879.11.peg.187	N-acetyl-gamma-glutamyl-phosphate reductase (EC 1.2.1.38)	Glutamate N-acetyltransferase (EC 2.3.1.35) @ N-acetylglutamate synthase (EC 2.3.1.1)	Acetylornithine aminotransferase 1 (EC 2.6.1.11)	synonymous_variant	LOW
NC_002745	208571	SA0178	argC	A	G	S	S	Synon	agt	agC	1333.36	43	0.96		fig|158879.11.peg.187	N-acetyl-gamma-glutamyl-phosphate reductase (EC 1.2.1.38)	Glutamate N-acetyltransferase (EC 2.3.1.35) @ N-acetylglutamate synthase (EC 2.3.1.1)	Acetylornithine aminotransferase 1 (EC 2.6.1.11)	synonymous_variant	LOW
NC_002745	1146594	SA1012	argF	G	A	M	I	Nonsyn	atg	atA	1125.22	38	1		fig|158879.11.peg.1088	Ornithine carbamoyltransferase (EC 2.1.3.3)	hypothetical protein	Carbamate kinase (EC 2.7.2.2)	missense_variant	MODERATE
NC_002745	1146174	SA1012	argF	A	G	E	E	Synon	gaa	gaG	1250.28	42	1		fig|158879.11.peg.1088	Ornithine carbamoyltransferase (EC 2.1.3.3)	hypothetical protein	Carbamate kinase (EC 2.7.2.2)	synonymous_variant	LOW
NC_002745	1146669	SA1012	argF	T	A	I	I	Synon	att	atA	1054.12	37	1		fig|158879.11.peg.1088	Ornithine carbamoyltransferase (EC 2.1.3.3)	hypothetical protein	Carbamate kinase (EC 2.7.2.2)	synonymous_variant	LOW
NC_002745	927643	SA0822	argG	A	C	T	T	Synon	act	acG	2086.85	71	0.97		fig|158879.11.peg.876	Argininosuccinate synthase (EC 6.3.4.5)	Argininosuccinate lyase (EC 4.3.2.1)	Glucose-6-phosphate isomerase (EC 5.3.1.9)	synonymous_variant	LOW
NC_002745	926861	SA0821	argH	C	T	G	S	Nonsyn	ggt	Agt	2394.25	81	1		fig|158879.11.peg.875	Argininosuccinate lyase (EC 4.3.2.1)	Glycerophosphoryl diester phosphodiesterase, periplasmic (EC 3.1.4.46)	Argininosuccinate synthase (EC 6.3.4.5)	missense_variant	MODERATE
NC_002745	925995	SA0821	argH	CCCC	ACCT	TG	TG	Synon	acgggg	acAGGT	737.834	23	1		fig|158879.11.peg.875	Argininosuccinate lyase (EC 4.3.2.1)	Glycerophosphoryl diester phosphodiesterase, periplasmic (EC 3.1.4.46)	Argininosuccinate synthase (EC 6.3.4.5)	synonymous_variant	LOW
NC_002745	926004	SA0821	argH	C	A	G	G	Synon	ggg	ggT	674.865	24	1		fig|158879.11.peg.875	Argininosuccinate lyase (EC 4.3.2.1)	Glycerophosphoryl diester phosphodiesterase, periplasmic (EC 3.1.4.46)	Argininosuccinate synthase (EC 6.3.4.5)	synonymous_variant	LOW
NC_002745	926025	SA0821	argH	CAAG	TAAA	CL	CL	Synon	tgcttg	tgTTTA	677.237	17	0.94		fig|158879.11.peg.875	Argininosuccinate lyase (EC 4.3.2.1)	Glycerophosphoryl diester phosphodiesterase, periplasmic (EC 3.1.4.46)	Argininosuccinate synthase (EC 6.3.4.5)	synonymous_variant	LOW
NC_002745	926067	SA0821	argH	G	A	I	I	Synon	atc	atT	1116.16	34	1		fig|158879.11.peg.875	Argininosuccinate lyase (EC 4.3.2.1)	Glycerophosphoryl diester phosphodiesterase, periplasmic (EC 3.1.4.46)	Argininosuccinate synthase (EC 6.3.4.5)	synonymous_variant	LOW
NC_002745	926970	SA0821	argH	A	G	D	D	Synon	gat	gaC	2534.36	81	0.96		fig|158879.11.peg.875	Argininosuccinate lyase (EC 4.3.2.1)	Glycerophosphoryl diester phosphodiesterase, periplasmic (EC 3.1.4.46)	Argininosuccinate synthase (EC 6.3.4.5)	synonymous_variant	LOW
NC_002745	927030	SA0821	argH	A	G	I	I	Synon	att	atC	2505.95	81	0.99		fig|158879.11.peg.875	Argininosuccinate lyase (EC 4.3.2.1)	Glycerophosphoryl diester phosphodiesterase, periplasmic (EC 3.1.4.46)	Argininosuccinate synthase (EC 6.3.4.5)	synonymous_variant	LOW
NC_002745	927198	SA0821	argH	C	T	A	A	Synon	gcg	gcA	1854.04	62	0.97		fig|158879.11.peg.875	Argininosuccinate lyase (EC 4.3.2.1)	Glycerophosphoryl diester phosphodiesterase, periplasmic (EC 3.1.4.46)	Argininosuccinate synthase (EC 6.3.4.5)	synonymous_variant	LOW
NC_002745	927237	SA0821	argH	G	A	D	D	Synon	gac	gaT	1958.26	65	0.97		fig|158879.11.peg.875	Argininosuccinate lyase (EC 4.3.2.1)	Glycerophosphoryl diester phosphodiesterase, periplasmic (EC 3.1.4.46)	Argininosuccinate synthase (EC 6.3.4.5)	synonymous_variant	LOW
NC_002745	206990	SA0177	argJ	G	T	H	N	Nonsyn	cat	Aat	3739.65	115	0.99		fig|158879.11.peg.186	Glutamate N-acetyltransferase (EC 2.3.1.35) @ N-acetylglutamate synthase (EC 2.3.1.1)	Acetylglutamate kinase (EC 2.7.2.8)	N-acetyl-gamma-glutamyl-phosphate reductase (EC 1.2.1.38)	missense_variant	MODERATE
NC_002745	207087	SA0177	argJ	T	G	K	N	Nonsyn	aaa	aaC	4048.01	132	0.96		fig|158879.11.peg.186	Glutamate N-acetyltransferase (EC 2.3.1.35) @ N-acetylglutamate synthase (EC 2.3.1.1)	Acetylglutamate kinase (EC 2.7.2.8)	N-acetyl-gamma-glutamyl-phosphate reductase (EC 1.2.1.38)	missense_variant	MODERATE
NC_002745	207563	SA0177	argJ	C	T	A	T	Nonsyn	gcc	Acc	2390.49	77	1		fig|158879.11.peg.186	Glutamate N-acetyltransferase (EC 2.3.1.35) @ N-acetylglutamate synthase (EC 2.3.1.1)	Acetylglutamate kinase (EC 2.7.2.8)	N-acetyl-gamma-glutamyl-phosphate reductase (EC 1.2.1.38)	missense_variant	MODERATE
NC_002745	207680	SA0177	argJ	T	C	T	A	Nonsyn	act	Gct	2228.89	78	0.95		fig|158879.11.peg.186	Glutamate N-acetyltransferase (EC 2.3.1.35) @ N-acetylglutamate synthase (EC 2.3.1.1)	Acetylglutamate kinase (EC 2.7.2.8)	N-acetyl-gamma-glutamyl-phosphate reductase (EC 1.2.1.38)	missense_variant	MODERATE
NC_002745	207965	SA0177	argJ	A	C	S	A	Nonsyn	tca	Gca	1780.9	59	0.98		fig|158879.11.peg.186	Glutamate N-acetyltransferase (EC 2.3.1.35) @ N-acetylglutamate synthase (EC 2.3.1.1)	Acetylglutamate kinase (EC 2.7.2.8)	N-acetyl-gamma-glutamyl-phosphate reductase (EC 1.2.1.38)	missense_variant	MODERATE
NC_002745	206904	SA0177	argJ	A	G	I	I	Synon	att	atC	5937.91	196	0.98		fig|158879.11.peg.186	Glutamate N-acetyltransferase (EC 2.3.1.35) @ N-acetylglutamate synthase (EC 2.3.1.1)	Acetylglutamate kinase (EC 2.7.2.8)	N-acetyl-gamma-glutamyl-phosphate reductase (EC 1.2.1.38)	synonymous_variant	LOW
NC_002745	206970	SA0177	argJ	T	C	Q	Q	Synon	caa	caG	3802.62	124	1		fig|158879.11.peg.186	Glutamate N-acetyltransferase (EC 2.3.1.35) @ N-acetylglutamate synthase (EC 2.3.1.1)	Acetylglutamate kinase (EC 2.7.2.8)	N-acetyl-gamma-glutamyl-phosphate reductase (EC 1.2.1.38)	synonymous_variant	LOW
NC_002745	207006	SA0177	argJ	G	A	N	N	Synon	aac	aaT	4319.46	137	1		fig|158879.11.peg.186	Glutamate N-acetyltransferase (EC 2.3.1.35) @ N-acetylglutamate synthase (EC 2.3.1.1)	Acetylglutamate kinase (EC 2.7.2.8)	N-acetyl-gamma-glutamyl-phosphate reductase (EC 1.2.1.38)	synonymous_variant	LOW
NC_002745	207051	SA0177	argJ	C	A	V	V	Synon	gtg	gtT	4439.8	151	0.99		fig|158879.11.peg.186	Glutamate N-acetyltransferase (EC 2.3.1.35) @ N-acetylglutamate synthase (EC 2.3.1.1)	Acetylglutamate kinase (EC 2.7.2.8)	N-acetyl-gamma-glutamyl-phosphate reductase (EC 1.2.1.38)	synonymous_variant	LOW
NC_002745	207111	SA0177	argJ	A	G	Y	Y	Synon	tat	taC	3075.42	104	0.99		fig|158879.11.peg.186	Glutamate N-acetyltransferase (EC 2.3.1.35) @ N-acetylglutamate synthase (EC 2.3.1.1)	Acetylglutamate kinase (EC 2.7.2.8)	N-acetyl-gamma-glutamyl-phosphate reductase (EC 1.2.1.38)	synonymous_variant	LOW
NC_002745	207540	SA0177	argJ	A	G	H	H	Synon	cat	caC	2786.54	93	1		fig|158879.11.peg.186	Glutamate N-acetyltransferase (EC 2.3.1.35) @ N-acetylglutamate synthase (EC 2.3.1.1)	Acetylglutamate kinase (EC 2.7.2.8)	N-acetyl-gamma-glutamyl-phosphate reductase (EC 1.2.1.38)	synonymous_variant	LOW
NC_002745	207993	SA0177	argJ	C	T	G	G	Synon	ggg	ggA	2309.03	77	1		fig|158879.11.peg.186	Glutamate N-acetyltransferase (EC 2.3.1.35) @ N-acetylglutamate synthase (EC 2.3.1.1)	Acetylglutamate kinase (EC 2.7.2.8)	N-acetyl-gamma-glutamyl-phosphate reductase (EC 1.2.1.38)	synonymous_variant	LOW
NC_002745	658761	SA0564	argS	CTTGGCTG	TTTAGCTT	DLAA	DLAS	Nonsyn	gacttggctgct	gaTTTAGCTTct	578.529	17	1		fig|158879.11.peg.595	Arginyl-tRNA synthetase (EC 6.1.1.19)	hypothetical fig|282458.1.peg.583 homolog	endonuclease III domain protein	missense_variant	MODERATE
NC_002745	658059	SA0564	argS	C	A	G	G	Synon	ggc	ggA	623.342	22	1		fig|158879.11.peg.595	Arginyl-tRNA synthetase (EC 6.1.1.19)	hypothetical fig|282458.1.peg.583 homolog	endonuclease III domain protein	synonymous_variant	LOW
NC_002745	658233	SA0564	argS	T	A	V	V	Synon	gtt	gtA	2483.3	80	0.99		fig|158879.11.peg.595	Arginyl-tRNA synthetase (EC 6.1.1.19)	hypothetical fig|282458.1.peg.583 homolog	endonuclease III domain protein	synonymous_variant	LOW
NC_002745	658653	SA0564	argS	A	T	T	T	Synon	aca	acT	1131.18	39	0.97		fig|158879.11.peg.595	Arginyl-tRNA synthetase (EC 6.1.1.19)	hypothetical fig|282458.1.peg.583 homolog	endonuclease III domain protein	synonymous_variant	LOW
NC_002745	658731	SA0564	argS	A	G	S	S	Synon	tca	tcG	1062.29	37	1		fig|158879.11.peg.595	Arginyl-tRNA synthetase (EC 6.1.1.19)	hypothetical fig|282458.1.peg.583 homolog	endonuclease III domain protein	synonymous_variant	LOW
NC_002745	658749	SA0564	argS	C	T	N	N	Synon	aac	aaT	703.857	25	1		fig|158879.11.peg.595	Arginyl-tRNA synthetase (EC 6.1.1.19)	hypothetical fig|282458.1.peg.583 homolog	endonuclease III domain protein	synonymous_variant	LOW
NC_002745	1422222	SA1246	arlS	A	G	N	N	Synon	aat	aaC	383.945	13	0.93		fig|158879.11.peg.1340	Two component system histidine kinase ArlS (EC 2.7.3.-)	2-oxoglutarate dehydrogenase E1 component (EC 1.2.4.2)	Putative response regulator ArlR	synonymous_variant	LOW
NC_002745	1422633	SA1246	arlS	C	T	A	A	Synon	gcg	gcA	952.835	30	0.97		fig|158879.11.peg.1340	Two component system histidine kinase ArlS (EC 2.7.3.-)	2-oxoglutarate dehydrogenase E1 component (EC 1.2.4.2)	Putative response regulator ArlR	synonymous_variant	LOW
NC_002745	1503665	SA1297	aroA	T	C	E	G	Nonsyn	gaa	gGa	1827.7	61	0.98		fig|158879.11.peg.1396	3-phosphoshikimate 1-carboxyvinyltransferase (EC 2.5.1.19)	TPR-repeat-containing protein	3-dehydroquinate synthase (EC 4.2.3.4)	missense_variant	MODERATE
NC_002745	1503770	SA1297	aroA	GTT	TTA	IT	IN	Nonsyn	ataact	atTAAt	428.34	15	1		fig|158879.11.peg.1396	3-phosphoshikimate 1-carboxyvinyltransferase (EC 2.5.1.19)	TPR-repeat-containing protein	3-dehydroquinate synthase (EC 4.2.3.4)	missense_variant	MODERATE
NC_002745	1503783	SA1297	aroA	T	C	R	G	Nonsyn	agg	Ggg	1003.24	35	1		fig|158879.11.peg.1396	3-phosphoshikimate 1-carboxyvinyltransferase (EC 2.5.1.19)	TPR-repeat-containing protein	3-dehydroquinate synthase (EC 4.2.3.4)	missense_variant	MODERATE
NC_002745	1503812	SA1297	aroA	C	T	R	K	Nonsyn	aga	aAa	1632.65	50	0.98		fig|158879.11.peg.1396	3-phosphoshikimate 1-carboxyvinyltransferase (EC 2.5.1.19)	TPR-repeat-containing protein	3-dehydroquinate synthase (EC 4.2.3.4)	missense_variant	MODERATE
NC_002745	1504409	SA1297	aroA	C	T	S	N	Nonsyn	agt	aAt	186.249	9	0.9		fig|158879.11.peg.1396	3-phosphoshikimate 1-carboxyvinyltransferase (EC 2.5.1.19)	TPR-repeat-containing protein	3-dehydroquinate synthase (EC 4.2.3.4)	missense_variant	MODERATE
NC_002745	1503745	SA1297	aroA	A	G	H	H	Synon	cat	caC	193.852	9	1		fig|158879.11.peg.1396	3-phosphoshikimate 1-carboxyvinyltransferase (EC 2.5.1.19)	TPR-repeat-containing protein	3-dehydroquinate synthase (EC 4.2.3.4)	synonymous_variant	LOW
NC_002745	1504815	SA1298	aroB	C	T	V	I	Nonsyn	gtt	Att	1702.61	55	1		fig|158879.11.peg.1397	3-dehydroquinate synthase (EC 4.2.3.4)	3-phosphoshikimate 1-carboxyvinyltransferase (EC 2.5.1.19)	Chorismate synthase (EC 4.2.3.5)	missense_variant	MODERATE
NC_002745	1504912	SA1298	aroB	T	A	E	D	Nonsyn	gaa	gaT	2381.46	76	0.99		fig|158879.11.peg.1397	3-dehydroquinate synthase (EC 4.2.3.4)	3-phosphoshikimate 1-carboxyvinyltransferase (EC 2.5.1.19)	Chorismate synthase (EC 4.2.3.5)	missense_variant	MODERATE
NC_002745	1504923	SA1298	aroB	T	C	T	A	Nonsyn	acg	Gcg	2035.93	65	1		fig|158879.11.peg.1397	3-dehydroquinate synthase (EC 4.2.3.4)	3-phosphoshikimate 1-carboxyvinyltransferase (EC 2.5.1.19)	Chorismate synthase (EC 4.2.3.5)	missense_variant	MODERATE
NC_002745	1505447	SA1298	aroB	A	T	F	Y	Nonsyn	ttt	tAt	1126.68	39	0.97		fig|158879.11.peg.1397	3-dehydroquinate synthase (EC 4.2.3.4)	3-phosphoshikimate 1-carboxyvinyltransferase (EC 2.5.1.19)	Chorismate synthase (EC 4.2.3.5)	missense_variant	MODERATE
NC_002745	1504446	SA1298	aroB	G	A	L	L	Synon	cta	Tta	522.767	22	1		fig|158879.11.peg.1397	3-dehydroquinate synthase (EC 4.2.3.4)	3-phosphoshikimate 1-carboxyvinyltransferase (EC 2.5.1.19)	Chorismate synthase (EC 4.2.3.5)	synonymous_variant	LOW
NC_002745	1504456	SA1298	aroB	C	T	A	A	Synon	gcg	gcA	344.394	15	1		fig|158879.11.peg.1397	3-dehydroquinate synthase (EC 4.2.3.4)	3-phosphoshikimate 1-carboxyvinyltransferase (EC 2.5.1.19)	Chorismate synthase (EC 4.2.3.5)	synonymous_variant	LOW
NC_002745	1505065	SA1298	aroB	T	C	K	K	Synon	aaa	aaG	1646.88	54	0.96		fig|158879.11.peg.1397	3-dehydroquinate synthase (EC 4.2.3.4)	3-phosphoshikimate 1-carboxyvinyltransferase (EC 2.5.1.19)	Chorismate synthase (EC 4.2.3.5)	synonymous_variant	LOW
NC_002745	1505245	SA1298	aroB	GTAT	ATAC	EY	EY	Synon	gaatac	gaGTAT	144.872	6	0.75		fig|158879.11.peg.1397	3-dehydroquinate synthase (EC 4.2.3.4)	3-phosphoshikimate 1-carboxyvinyltransferase (EC 2.5.1.19)	Chorismate synthase (EC 4.2.3.5)	synonymous_variant	LOW
NC_002745	1505305	SA1298	aroB	G	A	V	V	Synon	gtc	gtT	1039.72	33	1		fig|158879.11.peg.1397	3-dehydroquinate synthase (EC 4.2.3.4)	3-phosphoshikimate 1-carboxyvinyltransferase (EC 2.5.1.19)	Chorismate synthase (EC 4.2.3.5)	synonymous_variant	LOW
NC_002745	1505314	SA1298	aroB	C	T	V	V	Synon	gtg	gtA	911.339	29	1		fig|158879.11.peg.1397	3-dehydroquinate synthase (EC 4.2.3.4)	3-phosphoshikimate 1-carboxyvinyltransferase (EC 2.5.1.19)	Chorismate synthase (EC 4.2.3.5)	synonymous_variant	LOW
NC_002745	1505437	SA1298	aroB	A	G	H	H	Synon	cat	caC	1130.01	39	0.95		fig|158879.11.peg.1397	3-dehydroquinate synthase (EC 4.2.3.4)	3-phosphoshikimate 1-carboxyvinyltransferase (EC 2.5.1.19)	Chorismate synthase (EC 4.2.3.5)	synonymous_variant	LOW
NC_002745	1505461	SA1298	aroB	G	A	N	N	Synon	aac	aaT	715.387	26	1		fig|158879.11.peg.1397	3-dehydroquinate synthase (EC 4.2.3.4)	3-phosphoshikimate 1-carboxyvinyltransferase (EC 2.5.1.19)	Chorismate synthase (EC 4.2.3.5)	synonymous_variant	LOW
NC_002745	1505470	SA1298	aroB	ATAG	GTAT	TY	TY	Synon	acctat	acATAC	622.33	25	1		fig|158879.11.peg.1397	3-dehydroquinate synthase (EC 4.2.3.4)	3-phosphoshikimate 1-carboxyvinyltransferase (EC 2.5.1.19)	Chorismate synthase (EC 4.2.3.5)	synonymous_variant	LOW
NC_002745	1505654	SA1299	aroC	T	A	V	V	Synon	gta	gtT	459.003	15	1		fig|158879.11.peg.1398	Chorismate synthase (EC 4.2.3.5)	3-dehydroquinate synthase (EC 4.2.3.4)	Doubtful CDS. No database matches	synonymous_variant	LOW
NC_002745	1505687	SA1299	aroC	C	T	K	K	Synon	aag	aaA	1367.48	45	0.98		fig|158879.11.peg.1398	Chorismate synthase (EC 4.2.3.5)	3-dehydroquinate synthase (EC 4.2.3.4)	Doubtful CDS. No database matches	synonymous_variant	LOW
NC_002745	1505708	SA1299	aroC	TATATCA	AATGTCT	VDI	VDI	Synon	gttgatata	gtAGACATT	686.228	19	1		fig|158879.11.peg.1398	Chorismate synthase (EC 4.2.3.5)	3-dehydroquinate synthase (EC 4.2.3.4)	Doubtful CDS. No database matches	synonymous_variant	LOW
NC_002745	1505741	SA1299	aroC	A	T	P	P	Synon	cct	ccA	722.818	24	1		fig|158879.11.peg.1398	Chorismate synthase (EC 4.2.3.5)	3-dehydroquinate synthase (EC 4.2.3.4)	Doubtful CDS. No database matches	synonymous_variant	LOW
NC_002745	1505747	SA1299	aroC	A	T	P	P	Synon	cct	ccA	556.309	20	0.95		fig|158879.11.peg.1398	Chorismate synthase (EC 4.2.3.5)	3-dehydroquinate synthase (EC 4.2.3.4)	Doubtful CDS. No database matches	synonymous_variant	LOW
NC_002745	1505765	SA1299	aroC	TACA	AACG	IV	IV	Synon	attgta	atCGTT	137.541	5	0.71		fig|158879.11.peg.1398	Chorismate synthase (EC 4.2.3.5)	3-dehydroquinate synthase (EC 4.2.3.4)	Doubtful CDS. No database matches	synonymous_variant	LOW
NC_002745	1505795	SA1299	aroC	ACCC	GCCT	EG	EG	Synon	gagggt	gaAGGC	259.466	8	0.8		fig|158879.11.peg.1398	Chorismate synthase (EC 4.2.3.5)	3-dehydroquinate synthase (EC 4.2.3.4)	Doubtful CDS. No database matches	synonymous_variant	LOW
NC_002745	1505813	SA1299	aroC	A	G	H	H	Synon	cat	caC	1121.35	39	0.95		fig|158879.11.peg.1398	Chorismate synthase (EC 4.2.3.5)	3-dehydroquinate synthase (EC 4.2.3.4)	Doubtful CDS. No database matches	synonymous_variant	LOW
NC_002745	1505906	SA1299	aroC	T	A	G	G	Synon	gga	ggT	865.38	28	1		fig|158879.11.peg.1398	Chorismate synthase (EC 4.2.3.5)	3-dehydroquinate synthase (EC 4.2.3.4)	Doubtful CDS. No database matches	synonymous_variant	LOW
NC_002745	1505996	SA1299	aroC	A	T	V	V	Synon	gtt	gtA	2297.01	80	0.98		fig|158879.11.peg.1398	Chorismate synthase (EC 4.2.3.5)	3-dehydroquinate synthase (EC 4.2.3.4)	Doubtful CDS. No database matches	synonymous_variant	LOW
NC_002745	1506179	SA1299	aroC	G	T	G	G	Synon	ggc	ggA	1451.48	53	0.98		fig|158879.11.peg.1398	Chorismate synthase (EC 4.2.3.5)	3-dehydroquinate synthase (EC 4.2.3.4)	Doubtful CDS. No database matches	synonymous_variant	LOW
NC_002745	1506560	SA1299	aroC	C	G	G	G	Synon	ggg	ggC	87.8075	5	0.83		fig|158879.11.peg.1398	Chorismate synthase (EC 4.2.3.5)	3-dehydroquinate synthase (EC 4.2.3.4)	Doubtful CDS. No database matches	synonymous_variant	LOW
NC_002745	1506572	SA1299	aroC	G	A	F	F	Synon	ttc	ttT	209.122	11	1		fig|158879.11.peg.1398	Chorismate synthase (EC 4.2.3.5)	3-dehydroquinate synthase (EC 4.2.3.4)	Doubtful CDS. No database matches	synonymous_variant	LOW
NC_002745	1506593	SA1299	aroC	T	C	E	E	Synon	gaa	gaG	191.973	11	1		fig|158879.11.peg.1398	Chorismate synthase (EC 4.2.3.5)	3-dehydroquinate synthase (EC 4.2.3.4)	Doubtful CDS. No database matches	synonymous_variant	LOW
NC_002745	1506599	SA1299	aroC	T	C	K	K	Synon	aaa	aaG	204.737	11	1		fig|158879.11.peg.1398	Chorismate synthase (EC 4.2.3.5)	3-dehydroquinate synthase (EC 4.2.3.4)	Doubtful CDS. No database matches	synonymous_variant	LOW
NC_002745	1506617	SA1299	aroC	T	A	P	P	Synon	cca	ccT	203.049	8	1		fig|158879.11.peg.1398	Chorismate synthase (EC 4.2.3.5)	3-dehydroquinate synthase (EC 4.2.3.4)	Doubtful CDS. No database matches	synonymous_variant	LOW
NC_002745	1506629	SA1299	aroC	G	A	V	V	Synon	gtc	gtT	677.704	25	1		fig|158879.11.peg.1398	Chorismate synthase (EC 4.2.3.5)	3-dehydroquinate synthase (EC 4.2.3.4)	Doubtful CDS. No database matches	synonymous_variant	LOW
NC_002745	1506668	SA1299	aroC	A	T	T	T	Synon	act	acA	2013.08	65	1		fig|158879.11.peg.1398	Chorismate synthase (EC 4.2.3.5)	3-dehydroquinate synthase (EC 4.2.3.4)	Doubtful CDS. No database matches	synonymous_variant	LOW
NC_002745	1506674	SA1299	aroC	A	G	Y	Y	Synon	tat	taC	2061.19	68	0.99		fig|158879.11.peg.1398	Chorismate synthase (EC 4.2.3.5)	3-dehydroquinate synthase (EC 4.2.3.4)	Doubtful CDS. No database matches	synonymous_variant	LOW
NC_002745	1628977	SA1424	aroE	A	T	D	E	Nonsyn	gat	gaA	696.741	25	1		fig|158879.11.peg.1533	Shikimate 5-dehydrogenase I alpha (EC 1.1.1.25)	FIG004454: RNA binding protein	GTP-binding protein YqeH, required for biogenesis of 30S ribosome subunit	missense_variant	MODERATE
NC_002745	1628425	SA1424	aroE	T	C	Q	Q	Synon	caa	caG	1570.51	50	0.98		fig|158879.11.peg.1533	Shikimate 5-dehydrogenase I alpha (EC 1.1.1.25)	FIG004454: RNA binding protein	GTP-binding protein YqeH, required for biogenesis of 30S ribosome subunit	synonymous_variant	LOW
NC_002745	1628548	SA1424	aroE	T	C	K	K	Synon	aaa	aaG	1884.87	66	1		fig|158879.11.peg.1533	Shikimate 5-dehydrogenase I alpha (EC 1.1.1.25)	FIG004454: RNA binding protein	GTP-binding protein YqeH, required for biogenesis of 30S ribosome subunit	synonymous_variant	LOW
NC_002745	1628644	SA1424	aroE	C	T	L	L	Synon	ttg	ttA	775.778	25	0.96		fig|158879.11.peg.1533	Shikimate 5-dehydrogenase I alpha (EC 1.1.1.25)	FIG004454: RNA binding protein	GTP-binding protein YqeH, required for biogenesis of 30S ribosome subunit	synonymous_variant	LOW
NC_002745	1629124	SA1424	aroE	G	T	I	I	Synon	atc	atA	661.328	23	1		fig|158879.11.peg.1533	Shikimate 5-dehydrogenase I alpha (EC 1.1.1.25)	FIG004454: RNA binding protein	GTP-binding protein YqeH, required for biogenesis of 30S ribosome subunit	synonymous_variant	LOW
NC_003140	15853	SAP018	arsC	T	C	H	H	Synon	cat	caC	238.685	11	1		fig|158879.11.peg.2728	Arsenate reductase (EC 1.20.4.4) thioredoxin-coupled, LMWP family	Arsenic efflux pump protein	hypothetical protein	synonymous_variant	LOW
NC_003140	15865	SAP018	arsC	T	C	P	P	Synon	cct	ccC	374.077	16	1		fig|158879.11.peg.2728	Arsenate reductase (EC 1.20.4.4) thioredoxin-coupled, LMWP family	Arsenic efflux pump protein	hypothetical protein	synonymous_variant	LOW
NC_003140	15871	SAP018	arsC	A	G	A	A	Synon	gca	gcG	399.53	16	1		fig|158879.11.peg.2728	Arsenate reductase (EC 1.20.4.4) thioredoxin-coupled, LMWP family	Arsenic efflux pump protein	hypothetical protein	synonymous_variant	LOW
NC_003140	15894	SAP018	arsC	AT	GC	D	G	Nonsyn	gat	gGC	214.981	11	1		fig|158879.11.peg.2728	Arsenate reductase (EC 1.20.4.4) thioredoxin-coupled, LMWP family	Arsenic efflux pump protein	hypothetical protein	missense_variant	MODERATE
NC_002745	1401154	SA1226	asd	A	G	E	G	Nonsyn	gaa	gGa	1113.16	39	0.89		fig|158879.11.peg.1320	Aspartate-semialdehyde dehydrogenase (EC 1.2.1.11)	Aspartokinase (EC 2.7.2.4)	4-hydroxy-tetrahydrodipicolinate synthase (EC 4.3.3.7)	missense_variant	MODERATE
NC_002745	1401053	SA1226	asd	C	T	G	G	Synon	ggc	ggT	1475.93	50	0.98		fig|158879.11.peg.1320	Aspartate-semialdehyde dehydrogenase (EC 1.2.1.11)	Aspartokinase (EC 2.7.2.4)	4-hydroxy-tetrahydrodipicolinate synthase (EC 4.3.3.7)	synonymous_variant	LOW
NC_002745	1401170	SA1226	asd	A	T	V	V	Synon	gta	gtT	1744.08	60	0.97		fig|158879.11.peg.1320	Aspartate-semialdehyde dehydrogenase (EC 1.2.1.11)	Aspartokinase (EC 2.7.2.4)	4-hydroxy-tetrahydrodipicolinate synthase (EC 4.3.3.7)	synonymous_variant	LOW
NC_002745	1401194	SA1226	asd	T	A	A	A	Synon	gct	gcA	2238.45	73	0.99		fig|158879.11.peg.1320	Aspartate-semialdehyde dehydrogenase (EC 1.2.1.11)	Aspartokinase (EC 2.7.2.4)	4-hydroxy-tetrahydrodipicolinate synthase (EC 4.3.3.7)	synonymous_variant	LOW
NC_002745	1401260	SA1226	asd	C	T	L	L	Synon	ctc	ctT	1520.71	53	0.98		fig|158879.11.peg.1320	Aspartate-semialdehyde dehydrogenase (EC 1.2.1.11)	Aspartokinase (EC 2.7.2.4)	4-hydroxy-tetrahydrodipicolinate synthase (EC 4.3.3.7)	synonymous_variant	LOW
NC_002745	1401410	SA1226	asd	GCCAT	ACCTC	VPL	VPL	Synon	gtgccatta	gtACCTCta	1155.53	38	1		fig|158879.11.peg.1320	Aspartate-semialdehyde dehydrogenase (EC 1.2.1.11)	Aspartokinase (EC 2.7.2.4)	4-hydroxy-tetrahydrodipicolinate synthase (EC 4.3.3.7)	synonymous_variant	LOW
NC_002745	1401746	SA1226	asd	G	A	T	T	Synon	acg	acA	2561.32	81	0.99		fig|158879.11.peg.1320	Aspartate-semialdehyde dehydrogenase (EC 1.2.1.11)	Aspartokinase (EC 2.7.2.4)	4-hydroxy-tetrahydrodipicolinate synthase (EC 4.3.3.7)	synonymous_variant	LOW
NC_002745	1401842	SA1226	asd	C	T	S	S	Synon	tcc	tcT	3035.19	94	0.98		fig|158879.11.peg.1320	Aspartate-semialdehyde dehydrogenase (EC 1.2.1.11)	Aspartokinase (EC 2.7.2.4)	4-hydroxy-tetrahydrodipicolinate synthase (EC 4.3.3.7)	synonymous_variant	LOW
NC_002745	1492517	SA1287	asnC	C	T	A	T	Nonsyn	gct	Act	1705.07	55	0.98		fig|158879.11.peg.1386	Asparaginyl-tRNA synthetase (EC 6.1.1.22)	Chromosome replication initiation protein DnaD	DinG family ATP-dependent helicase YoaA	missense_variant	MODERATE
NC_002745	1491453	SA1287	asnC	A	T	T	T	Synon	act	acA	1099.41	36	0.97		fig|158879.11.peg.1386	Asparaginyl-tRNA synthetase (EC 6.1.1.22)	Chromosome replication initiation protein DnaD	DinG family ATP-dependent helicase YoaA	synonymous_variant	LOW
NC_002745	1491495	SA1287	asnC	G	A	R	R	Synon	cgc	cgT	1578.5	50	1		fig|158879.11.peg.1386	Asparaginyl-tRNA synthetase (EC 6.1.1.22)	Chromosome replication initiation protein DnaD	DinG family ATP-dependent helicase YoaA	synonymous_variant	LOW
NC_002745	1491642	SA1287	asnC	G	A	I	I	Synon	atc	atT	1399.46	45	1		fig|158879.11.peg.1386	Asparaginyl-tRNA synthetase (EC 6.1.1.22)	Chromosome replication initiation protein DnaD	DinG family ATP-dependent helicase YoaA	synonymous_variant	LOW
NC_002745	1491687	SA1287	asnC	G	T	V	V	Synon	gtc	gtA	1338.62	45	1		fig|158879.11.peg.1386	Asparaginyl-tRNA synthetase (EC 6.1.1.22)	Chromosome replication initiation protein DnaD	DinG family ATP-dependent helicase YoaA	synonymous_variant	LOW
NC_002745	1491702	SA1287	asnC	C	T	E	E	Synon	gag	gaA	952.072	30	1		fig|158879.11.peg.1386	Asparaginyl-tRNA synthetase (EC 6.1.1.22)	Chromosome replication initiation protein DnaD	DinG family ATP-dependent helicase YoaA	synonymous_variant	LOW
NC_002745	1491789	SA1287	asnC	A	T	T	T	Synon	act	acA	1439.02	51	1		fig|158879.11.peg.1386	Asparaginyl-tRNA synthetase (EC 6.1.1.22)	Chromosome replication initiation protein DnaD	DinG family ATP-dependent helicase YoaA	synonymous_variant	LOW
NC_002745	1491816	SA1287	asnC	A	G	G	G	Synon	ggt	ggC	1186.75	38	0.97		fig|158879.11.peg.1386	Asparaginyl-tRNA synthetase (EC 6.1.1.22)	Chromosome replication initiation protein DnaD	DinG family ATP-dependent helicase YoaA	synonymous_variant	LOW
NC_002745	1491972	SA1287	asnC	T	A	V	V	Synon	gta	gtT	1277.34	48	1		fig|158879.11.peg.1386	Asparaginyl-tRNA synthetase (EC 6.1.1.22)	Chromosome replication initiation protein DnaD	DinG family ATP-dependent helicase YoaA	synonymous_variant	LOW
NC_002745	1492035	SA1287	asnC	C	T	G	G	Synon	ggg	ggA	894.354	30	0.97		fig|158879.11.peg.1386	Asparaginyl-tRNA synthetase (EC 6.1.1.22)	Chromosome replication initiation protein DnaD	DinG family ATP-dependent helicase YoaA	synonymous_variant	LOW
NC_002745	1492224	SA1287	asnC	T	C	A	A	Synon	gca	gcG	1082.13	39	1		fig|158879.11.peg.1386	Asparaginyl-tRNA synthetase (EC 6.1.1.22)	Chromosome replication initiation protein DnaD	DinG family ATP-dependent helicase YoaA	synonymous_variant	LOW
NC_002745	2255632	SA1984	asp23	A	G	N	N	Synon	aat	aaC	606.375	22	1		fig|158879.11.peg.2145	alkaline shock protein 23	Uncharacterized siderophore biosynthesis protein near heme transporter HtsABC @ Siderophore synthetase superfamily, group B	Hypothetical protein SAV2183	synonymous_variant	LOW
NC_002745	2255659	SA1984	asp23	T	C	E	E	Synon	gaa	gaG	484.677	17	0.94		fig|158879.11.peg.2145	alkaline shock protein 23	Uncharacterized siderophore biosynthesis protein near heme transporter HtsABC @ Siderophore synthetase superfamily, group B	Hypothetical protein SAV2183	synonymous_variant	LOW
NC_002745	2255680	SA1984	asp23	A	G	D	D	Synon	gat	gaC	962.948	31	0.97		fig|158879.11.peg.2145	alkaline shock protein 23	Uncharacterized siderophore biosynthesis protein near heme transporter HtsABC @ Siderophore synthetase superfamily, group B	Hypothetical protein SAV2183	synonymous_variant	LOW
NC_002745	2255704	SA1984	asp23	A	T	V	V	Synon	gtt	gtA	1252.87	40	1		fig|158879.11.peg.2145	alkaline shock protein 23	Uncharacterized siderophore biosynthesis protein near heme transporter HtsABC @ Siderophore synthetase superfamily, group B	Hypothetical protein SAV2183	synonymous_variant	LOW
NC_002745	2255794	SA1984	asp23	A	G	I	I	Synon	att	atC	527.923	19	0.9		fig|158879.11.peg.2145	alkaline shock protein 23	Uncharacterized siderophore biosynthesis protein near heme transporter HtsABC @ Siderophore synthetase superfamily, group B	Hypothetical protein SAV2183	synonymous_variant	LOW
NC_002745	2255857	SA1984	asp23	GTTATTT	ATTGTTG	GNN	GNN	Synon	ggaaataac	ggCAACAAT	914.878	27	1		fig|158879.11.peg.2145	alkaline shock protein 23	Uncharacterized siderophore biosynthesis protein near heme transporter HtsABC @ Siderophore synthetase superfamily, group B	Hypothetical protein SAV2183	synonymous_variant	LOW
NC_002745	2255911	SA1984	asp23	G	A	D	D	Synon	gac	gaT	1123.82	35	1		fig|158879.11.peg.2145	alkaline shock protein 23	Uncharacterized siderophore biosynthesis protein near heme transporter HtsABC @ Siderophore synthetase superfamily, group B	Hypothetical protein SAV2183	synonymous_variant	LOW
NC_002745	2255977	SA1984	asp23	A	T	T	T	Synon	act	acA	251.438	10	1		fig|158879.11.peg.2145	alkaline shock protein 23	Uncharacterized siderophore biosynthesis protein near heme transporter HtsABC @ Siderophore synthetase superfamily, group B	Hypothetical protein SAV2183	synonymous_variant	LOW
NC_002745	2255986	SA1984	asp23	A	G	N	N	Synon	aat	aaC	185.727	7	0.88		fig|158879.11.peg.2145	alkaline shock protein 23	Uncharacterized siderophore biosynthesis protein near heme transporter HtsABC @ Siderophore synthetase superfamily, group B	Hypothetical protein SAV2183	synonymous_variant	LOW
NC_002745	2256004	SA1984	asp23	T	C	Q	Q	Synon	caa	caG	278.989	10	1		fig|158879.11.peg.2145	alkaline shock protein 23	Uncharacterized siderophore biosynthesis protein near heme transporter HtsABC @ Siderophore synthetase superfamily, group B	Hypothetical protein SAV2183	synonymous_variant	LOW
NC_002745	1661825	SA1456	aspS	A	G	D	D	Synon	gat	gaC	1258.44	44	0.94		fig|158879.11.peg.1572	Aspartyl-tRNA synthetase (EC 6.1.1.12)	Doubtful CDS. No database matches	Histidyl-tRNA synthetase (EC 6.1.1.21)	synonymous_variant	LOW
NC_002745	1661858	SA1456	aspS	G	A	F	F	Synon	ttc	ttT	1295.87	42	0.93		fig|158879.11.peg.1572	Aspartyl-tRNA synthetase (EC 6.1.1.12)	Doubtful CDS. No database matches	Histidyl-tRNA synthetase (EC 6.1.1.21)	synonymous_variant	LOW
NC_002745	1662467	SA1456	aspS	T	A	L	L	Synon	cta	ctT	1122.75	37	1		fig|158879.11.peg.1572	Aspartyl-tRNA synthetase (EC 6.1.1.12)	Doubtful CDS. No database matches	Histidyl-tRNA synthetase (EC 6.1.1.21)	synonymous_variant	LOW
NC_002745	1662524	SA1456	aspS	T	C	E	E	Synon	gaa	gaG	1093.53	35	0.95		fig|158879.11.peg.1572	Aspartyl-tRNA synthetase (EC 6.1.1.12)	Doubtful CDS. No database matches	Histidyl-tRNA synthetase (EC 6.1.1.21)	synonymous_variant	LOW
NC_002745	1028317	SA0905	atl	A	G	I	T	Nonsyn	ata	aCa	2765.95	91	1		fig|158879.11.peg.967	N-acetylmuramoyl-L-alanine amidase (EC 3.5.1.28) / Endo-beta-N-acetylglucosaminidase (EC 3.2.1.96) @ Bifunctional autolysin Atl	Putative ATL autolysin transcription regulator	GNAT family acetyltransferase YjcF	missense_variant	MODERATE
NC_002745	1028522	SA0905	atl	A	G	S	P	Nonsyn	tct	Cct	2500.52	81	0.98		fig|158879.11.peg.967	N-acetylmuramoyl-L-alanine amidase (EC 3.5.1.28) / Endo-beta-N-acetylglucosaminidase (EC 3.2.1.96) @ Bifunctional autolysin Atl	Putative ATL autolysin transcription regulator	GNAT family acetyltransferase YjcF	missense_variant	MODERATE
NC_002745	1028851	SA0905	atl	A	G	F	S	Nonsyn	ttt	tCt	2194.54	76	0.97		fig|158879.11.peg.967	N-acetylmuramoyl-L-alanine amidase (EC 3.5.1.28) / Endo-beta-N-acetylglucosaminidase (EC 3.2.1.96) @ Bifunctional autolysin Atl	Putative ATL autolysin transcription regulator	GNAT family acetyltransferase YjcF	missense_variant	MODERATE
NC_002745	1029572	SA0905	atl	C	T	A	T	Nonsyn	gcc	Acc	820.759	29	1		fig|158879.11.peg.967	N-acetylmuramoyl-L-alanine amidase (EC 3.5.1.28) / Endo-beta-N-acetylglucosaminidase (EC 3.2.1.96) @ Bifunctional autolysin Atl	Putative ATL autolysin transcription regulator	GNAT family acetyltransferase YjcF	missense_variant	MODERATE
NC_002745	1029638	SA0905	atl	G	T	H	N	Nonsyn	cat	Aat	1191.33	41	1		fig|158879.11.peg.967	N-acetylmuramoyl-L-alanine amidase (EC 3.5.1.28) / Endo-beta-N-acetylglucosaminidase (EC 3.2.1.96) @ Bifunctional autolysin Atl	Putative ATL autolysin transcription regulator	GNAT family acetyltransferase YjcF	missense_variant	MODERATE
NC_002745	1027308	SA0905	atl	A	G	T	T	Synon	act	acC	1452.57	49	0.96		fig|158879.11.peg.967	N-acetylmuramoyl-L-alanine amidase (EC 3.5.1.28) / Endo-beta-N-acetylglucosaminidase (EC 3.2.1.96) @ Bifunctional autolysin Atl	Putative ATL autolysin transcription regulator	GNAT family acetyltransferase YjcF	synonymous_variant	LOW
NC_002745	1027538	SA0905	atl	G	A	L	L	Synon	cta	Tta	1084.1	38	0.95		fig|158879.11.peg.967	N-acetylmuramoyl-L-alanine amidase (EC 3.5.1.28) / Endo-beta-N-acetylglucosaminidase (EC 3.2.1.96) @ Bifunctional autolysin Atl	Putative ATL autolysin transcription regulator	GNAT family acetyltransferase YjcF	synonymous_variant	LOW
NC_002745	1028466	SA0905	atl	G	A	S	S	Synon	agc	agT	2440.94	80	1		fig|158879.11.peg.967	N-acetylmuramoyl-L-alanine amidase (EC 3.5.1.28) / Endo-beta-N-acetylglucosaminidase (EC 3.2.1.96) @ Bifunctional autolysin Atl	Putative ATL autolysin transcription regulator	GNAT family acetyltransferase YjcF	synonymous_variant	LOW
NC_002745	1028721	SA0905	atl	A	T	V	V	Synon	gtt	gtA	2860.7	102	0.99		fig|158879.11.peg.967	N-acetylmuramoyl-L-alanine amidase (EC 3.5.1.28) / Endo-beta-N-acetylglucosaminidase (EC 3.2.1.96) @ Bifunctional autolysin Atl	Putative ATL autolysin transcription regulator	GNAT family acetyltransferase YjcF	synonymous_variant	LOW
NC_002745	1028778	SA0905	atl	T	A	A	A	Synon	gca	gcT	963.989	32	0.94		fig|158879.11.peg.967	N-acetylmuramoyl-L-alanine amidase (EC 3.5.1.28) / Endo-beta-N-acetylglucosaminidase (EC 3.2.1.96) @ Bifunctional autolysin Atl	Putative ATL autolysin transcription regulator	GNAT family acetyltransferase YjcF	synonymous_variant	LOW
NC_002745	1028973	SA0905	atl	C	A	T	T	Synon	acg	acT	3022.1	95	1		fig|158879.11.peg.967	N-acetylmuramoyl-L-alanine amidase (EC 3.5.1.28) / Endo-beta-N-acetylglucosaminidase (EC 3.2.1.96) @ Bifunctional autolysin Atl	Putative ATL autolysin transcription regulator	GNAT family acetyltransferase YjcF	synonymous_variant	LOW
NC_002745	1029966	SA0905	atl	A	G	N	N	Synon	aat	aaC	545.983	18	0.95		fig|158879.11.peg.967	N-acetylmuramoyl-L-alanine amidase (EC 3.5.1.28) / Endo-beta-N-acetylglucosaminidase (EC 3.2.1.96) @ Bifunctional autolysin Atl	Putative ATL autolysin transcription regulator	GNAT family acetyltransferase YjcF	synonymous_variant	LOW
NC_002745	1029975	SA0905	atl	A	G	T	T	Synon	act	acC	660.854	21	1		fig|158879.11.peg.967	N-acetylmuramoyl-L-alanine amidase (EC 3.5.1.28) / Endo-beta-N-acetylglucosaminidase (EC 3.2.1.96) @ Bifunctional autolysin Atl	Putative ATL autolysin transcription regulator	GNAT family acetyltransferase YjcF	synonymous_variant	LOW
NC_002745	2158630	SA1907	atpA	T	A	Y	F	Nonsyn	tat	tTt	2604.19	87	0.98		fig|158879.11.peg.2063	ATP synthase alpha chain (EC 3.6.3.14)	ATP synthase gamma chain (EC 3.6.3.14)	ATP synthase delta chain (EC 3.6.3.14)	missense_variant	MODERATE
NC_002745	2158191	SA1907	atpA	G	A	T	T	Synon	acc	acT	2300.26	78	0.99		fig|158879.11.peg.2063	ATP synthase alpha chain (EC 3.6.3.14)	ATP synthase gamma chain (EC 3.6.3.14)	ATP synthase delta chain (EC 3.6.3.14)	synonymous_variant	LOW
NC_002745	2158935	SA1907	atpA	A	G	I	I	Synon	att	atC	2256.27	77	1		fig|158879.11.peg.2063	ATP synthase alpha chain (EC 3.6.3.14)	ATP synthase gamma chain (EC 3.6.3.14)	ATP synthase delta chain (EC 3.6.3.14)	synonymous_variant	LOW
NC_002745	2159202	SA1907	atpA	A	G	Y	Y	Synon	tat	taC	4267.71	145	0.98		fig|158879.11.peg.2063	ATP synthase alpha chain (EC 3.6.3.14)	ATP synthase gamma chain (EC 3.6.3.14)	ATP synthase delta chain (EC 3.6.3.14)	synonymous_variant	LOW
NC_002745	2155881	SA1905	atpD	C	T	L	L	Synon	ttg	ttA	2825.1	89	0.99		fig|158879.11.peg.2061	ATP synthase beta chain (EC 3.6.3.14)	ATP synthase epsilon chain (EC 3.6.3.14)	ATP synthase gamma chain (EC 3.6.3.14)	synonymous_variant	LOW
NC_002745	2156034	SA1905	atpD	A	T	T	T	Synon	act	acA	2074.71	69	0.99		fig|158879.11.peg.2061	ATP synthase beta chain (EC 3.6.3.14)	ATP synthase epsilon chain (EC 3.6.3.14)	ATP synthase gamma chain (EC 3.6.3.14)	synonymous_variant	LOW
NC_002745	2159869	SA1908	atpH	T	C	K	R	Nonsyn	aaa	aGa	1345.07	44	1		fig|158879.11.peg.2064	ATP synthase delta chain (EC 3.6.3.14)	ATP synthase alpha chain (EC 3.6.3.14)	ATP synthase F0 sector subunit b (EC 3.6.3.14)	missense_variant	MODERATE
NC_002745	2729089	SA2430	aur	G	T	H	N	Nonsyn	cat	Aat	704.973	23	1		fig|158879.11.peg.2632	Zinc metalloproteinase aureolysin (EC 3.4.24.29)	Arginine pathway regulatory protein ArgR, repressor of arg regulon	immunodominant antigen B	missense_variant	MODERATE
NC_002745	2729488	SA2430	aur	C	A	V	L	Nonsyn	gta	Tta	720.246	24	1		fig|158879.11.peg.2632	Zinc metalloproteinase aureolysin (EC 3.4.24.29)	Arginine pathway regulatory protein ArgR, repressor of arg regulon	immunodominant antigen B	missense_variant	MODERATE
NC_002745	2728319	SA2430	aur	C	T	G	G	Synon	ggg	ggA	1983.12	71	0.96		fig|158879.11.peg.2632	Zinc metalloproteinase aureolysin (EC 3.4.24.29)	Arginine pathway regulatory protein ArgR, repressor of arg regulon	immunodominant antigen B	synonymous_variant	LOW
NC_002745	2728445	SA2430	aur	A	T	T	T	Synon	act	acA	3472.71	116	0.98		fig|158879.11.peg.2632	Zinc metalloproteinase aureolysin (EC 3.4.24.29)	Arginine pathway regulatory protein ArgR, repressor of arg regulon	immunodominant antigen B	synonymous_variant	LOW
NC_002745	2728481	SA2430	aur	C	T	V	V	Synon	gtg	gtA	2516.14	81	0.98		fig|158879.11.peg.2632	Zinc metalloproteinase aureolysin (EC 3.4.24.29)	Arginine pathway regulatory protein ArgR, repressor of arg regulon	immunodominant antigen B	synonymous_variant	LOW
NC_002745	2728553	SA2430	aur	A	G	I	I	Synon	att	atC	2641.73	91	0.94		fig|158879.11.peg.2632	Zinc metalloproteinase aureolysin (EC 3.4.24.29)	Arginine pathway regulatory protein ArgR, repressor of arg regulon	immunodominant antigen B	synonymous_variant	LOW
NC_002745	2729483	SA2430	aur	T	G	T	T	Synon	aca	acC	760.572	24	1		fig|158879.11.peg.2632	Zinc metalloproteinase aureolysin (EC 3.4.24.29)	Arginine pathway regulatory protein ArgR, repressor of arg regulon	immunodominant antigen B	synonymous_variant	LOW
NC_002745	2694454	SA2405	betA	G	T	S	S	Synon	tcc	tcA	2566.02	90	0.97		fig|158879.11.peg.2606	Choline dehydrogenase (EC 1.1.99.1)	hypothetical protein	Betaine aldehyde dehydrogenase (EC 1.2.1.8)	synonymous_variant	LOW
NC_002745	2695111	SA2405	betA	T	A	P	P	Synon	cca	ccT	1938.08	72	1		fig|158879.11.peg.2606	Choline dehydrogenase (EC 1.1.99.1)	hypothetical protein	Betaine aldehyde dehydrogenase (EC 1.2.1.8)	synonymous_variant	LOW
NC_002745	2695462	SA2405	betA	A	G	G	G	Synon	ggt	ggC	1610.43	59	0.97		fig|158879.11.peg.2606	Choline dehydrogenase (EC 1.1.99.1)	hypothetical protein	Betaine aldehyde dehydrogenase (EC 1.2.1.8)	synonymous_variant	LOW
NC_002745	2695972	SA2405	betA	A	G	N	N	Synon	aat	aaC	3274.13	108	0.96		fig|158879.11.peg.2606	Choline dehydrogenase (EC 1.1.99.1)	hypothetical protein	Betaine aldehyde dehydrogenase (EC 1.2.1.8)	synonymous_variant	LOW
NC_002745	1557990	SA1348	bfmBAA	C	T	A	T	Nonsyn	gcg	Acg	1601.88	52	1		fig|158879.11.peg.1453	Branched-chain alpha-keto acid dehydrogenase, E1 component, alpha subunit (EC 1.2.4.4)	Branched-chain alpha-keto acid dehydrogenase, E1 component, beta subunit (EC 1.2.4.4)	Dihydrolipoamide dehydrogenase of branched-chain alpha-keto acid dehydrogenase (EC 1.8.1.4)	missense_variant	MODERATE
NC_002745	1557976	SA1348	bfmBAA	A	T	A	A	Synon	gct	gcA	1330.66	45	0.98		fig|158879.11.peg.1453	Branched-chain alpha-keto acid dehydrogenase, E1 component, alpha subunit (EC 1.2.4.4)	Branched-chain alpha-keto acid dehydrogenase, E1 component, beta subunit (EC 1.2.4.4)	Dihydrolipoamide dehydrogenase of branched-chain alpha-keto acid dehydrogenase (EC 1.8.1.4)	synonymous_variant	LOW
NC_002745	1557034	SA1347	bfmBAB	T	G	N	H	Nonsyn	aat	Cat	2247.97	73	0.99		fig|158879.11.peg.1452	Branched-chain alpha-keto acid dehydrogenase, E1 component, beta subunit (EC 1.2.4.4)	Dihydrolipoamide acyltransferase component of branched-chain alpha-keto acid dehydrogenase complex (EC 2.3.1.168)	Branched-chain alpha-keto acid dehydrogenase, E1 component, alpha subunit (EC 1.2.4.4)	missense_variant	MODERATE
NC_002745	1557652	SA1347	bfmBAB	G	T	Q	K	Nonsyn	caa	Aaa	3712.53	116	0.99		fig|158879.11.peg.1452	Branched-chain alpha-keto acid dehydrogenase, E1 component, beta subunit (EC 1.2.4.4)	Dihydrolipoamide acyltransferase component of branched-chain alpha-keto acid dehydrogenase complex (EC 2.3.1.168)	Branched-chain alpha-keto acid dehydrogenase, E1 component, alpha subunit (EC 1.2.4.4)	missense_variant	MODERATE
NC_002745	1557693	SA1347	bfmBAB	T	C	K	R	Nonsyn	aaa	aGa	3557.12	113	0.97		fig|158879.11.peg.1452	Branched-chain alpha-keto acid dehydrogenase, E1 component, beta subunit (EC 1.2.4.4)	Dihydrolipoamide acyltransferase component of branched-chain alpha-keto acid dehydrogenase complex (EC 2.3.1.168)	Branched-chain alpha-keto acid dehydrogenase, E1 component, alpha subunit (EC 1.2.4.4)	missense_variant	MODERATE
NC_002745	1557101	SA1347	bfmBAB	G	A	N	N	Synon	aac	aaT	2448.04	81	0.99		fig|158879.11.peg.1452	Branched-chain alpha-keto acid dehydrogenase, E1 component, beta subunit (EC 1.2.4.4)	Dihydrolipoamide acyltransferase component of branched-chain alpha-keto acid dehydrogenase complex (EC 2.3.1.168)	Branched-chain alpha-keto acid dehydrogenase, E1 component, alpha subunit (EC 1.2.4.4)	synonymous_variant	LOW
NC_002745	1557197	SA1347	bfmBAB	A	C	V	V	Synon	gtt	gtG	2262.73	73	0.97		fig|158879.11.peg.1452	Branched-chain alpha-keto acid dehydrogenase, E1 component, beta subunit (EC 1.2.4.4)	Dihydrolipoamide acyltransferase component of branched-chain alpha-keto acid dehydrogenase complex (EC 2.3.1.168)	Branched-chain alpha-keto acid dehydrogenase, E1 component, alpha subunit (EC 1.2.4.4)	synonymous_variant	LOW
NC_002745	1557371	SA1347	bfmBAB	T	C	S	S	Synon	tca	tcG	3903.73	134	0.99		fig|158879.11.peg.1452	Branched-chain alpha-keto acid dehydrogenase, E1 component, beta subunit (EC 1.2.4.4)	Dihydrolipoamide acyltransferase component of branched-chain alpha-keto acid dehydrogenase complex (EC 2.3.1.168)	Branched-chain alpha-keto acid dehydrogenase, E1 component, alpha subunit (EC 1.2.4.4)	synonymous_variant	LOW
NC_002745	1557659	SA1347	bfmBAB	T	C	L	L	Synon	cta	ctG	3151.39	107	0.95		fig|158879.11.peg.1452	Branched-chain alpha-keto acid dehydrogenase, E1 component, beta subunit (EC 1.2.4.4)	Dihydrolipoamide acyltransferase component of branched-chain alpha-keto acid dehydrogenase complex (EC 2.3.1.168)	Branched-chain alpha-keto acid dehydrogenase, E1 component, alpha subunit (EC 1.2.4.4)	synonymous_variant	LOW
NC_002745	310088	SA0256	bglA	A	T	E	D	Nonsyn	gaa	gaT	2531.83	87	1		fig|158879.11.peg.270	6-phospho-beta-glucosidase (EC 3.2.1.86)	PTS system, N-acetylglucosamine-specific IIA component (EC 2.7.1.193) / PTS system, N-acetylglucosamine-specific IIB component (EC 2.7.1.193) / PTS system, N-acetylglucosamine-specific IIC component	SAM-dependent methyltransferase HI0095 (UbiE paralog)	missense_variant	MODERATE
NC_002745	310172	SA0256	bglA	CCT	TCC	DL	DP	Nonsyn	gacctc	gaTCCc	1430.21	39	0.93		fig|158879.11.peg.270	6-phospho-beta-glucosidase (EC 3.2.1.86)	PTS system, N-acetylglucosamine-specific IIA component (EC 2.7.1.193) / PTS system, N-acetylglucosamine-specific IIB component (EC 2.7.1.193) / PTS system, N-acetylglucosamine-specific IIC component	SAM-dependent methyltransferase HI0095 (UbiE paralog)	missense_variant	MODERATE
NC_002745	310040	SA0256	bglA	T	C	F	F	Synon	ttt	ttC	1448.44	51	0.98		fig|158879.11.peg.270	6-phospho-beta-glucosidase (EC 3.2.1.86)	PTS system, N-acetylglucosamine-specific IIA component (EC 2.7.1.193) / PTS system, N-acetylglucosamine-specific IIB component (EC 2.7.1.193) / PTS system, N-acetylglucosamine-specific IIC component	SAM-dependent methyltransferase HI0095 (UbiE paralog)	synonymous_variant	LOW
NC_002745	310337	SA0256	bglA	T	C	L	L	Synon	ctt	ctC	1919.34	63	1		fig|158879.11.peg.270	6-phospho-beta-glucosidase (EC 3.2.1.86)	PTS system, N-acetylglucosamine-specific IIA component (EC 2.7.1.193) / PTS system, N-acetylglucosamine-specific IIB component (EC 2.7.1.193) / PTS system, N-acetylglucosamine-specific IIC component	SAM-dependent methyltransferase HI0095 (UbiE paralog)	synonymous_variant	LOW
NC_003140	11332	SAP013	binL	A	G	L	L	Synon	tta	ttG	1989.47	63	0.98		fig|158879.11.peg.2723	Phage DNA invertase	Beta-lactamase repressor BlaI	Tn552 transposase	synonymous_variant	LOW
NC_003140	11410	SAP013	binL	AA	GC	KR	KR	Synon	aaaaga	aaGCga	2582.16	89	0.97		fig|158879.11.peg.2723	Phage DNA invertase	Beta-lactamase repressor BlaI	Tn552 transposase	synonymous_variant	LOW
NC_003140	11483	SAP013	binL	TTG	CTA	L	L	Synon	ttg	CTA	1149.64	39	1		fig|158879.11.peg.2723	Phage DNA invertase	Beta-lactamase repressor BlaI	Tn552 transposase	synonymous_variant	LOW
NC_003140	11491	SAP013	binL	TAAT	GAAC	RN	RN	Synon	cgtaat	cgGAAC	557.658	25	0.96		fig|158879.11.peg.2723	Phage DNA invertase	Beta-lactamase repressor BlaI	Tn552 transposase	synonymous_variant	LOW
NC_003140	11524	SAP013	binL	G	A	E	E	Synon	gag	gaA	305.343	12	1		fig|158879.11.peg.2723	Phage DNA invertase	Beta-lactamase repressor BlaI	Tn552 transposase	synonymous_variant	LOW
NC_003140	11542	SAP013	binL	A	G	V	V	Synon	gta	gtG	1038.12	38	1		fig|158879.11.peg.2723	Phage DNA invertase	Beta-lactamase repressor BlaI	Tn552 transposase	synonymous_variant	LOW
NC_003140	11548	SAP013	binL	C	T	F	F	Synon	ttc	ttT	1608.88	56	0.98		fig|158879.11.peg.2723	Phage DNA invertase	Beta-lactamase repressor BlaI	Tn552 transposase	synonymous_variant	LOW
NC_003140	11572	SAP013	binL	A	G	T	T	Synon	aca	acG	2129.13	71	0.96		fig|158879.11.peg.2723	Phage DNA invertase	Beta-lactamase repressor BlaI	Tn552 transposase	synonymous_variant	LOW
NC_003140	11590	SAP013	binL	AACT	TACA	ST	ST	Synon	tcaact	tcTACA	1609	52	0.96		fig|158879.11.peg.2723	Phage DNA invertase	Beta-lactamase repressor BlaI	Tn552 transposase	synonymous_variant	LOW
NC_003140	11632	SAP013	binL	A	G	E	E	Synon	gaa	gaG	2469.16	81	0.96		fig|158879.11.peg.2723	Phage DNA invertase	Beta-lactamase repressor BlaI	Tn552 transposase	synonymous_variant	LOW
NC_003140	11659	SAP013	binL	TTCT	ATCA	RS	RS	Synon	cgttct	cgATCA	1419.69	51	1		fig|158879.11.peg.2723	Phage DNA invertase	Beta-lactamase repressor BlaI	Tn552 transposase	synonymous_variant	LOW
NC_003140	11668	SAP013	binL	TGGC	CGGT	AG	AG	Synon	gctggc	gcCGGT	1097.41	40	1		fig|158879.11.peg.2723	Phage DNA invertase	Beta-lactamase repressor BlaI	Tn552 transposase	synonymous_variant	LOW
NC_003140	11707	SAP013	binL	C	T	G	G	Synon	ggc	ggT	1472.46	52	1		fig|158879.11.peg.2723	Phage DNA invertase	Beta-lactamase repressor BlaI	Tn552 transposase	synonymous_variant	LOW
NC_003140	11713	SAP013	binL	A	T	P	P	Synon	cca	ccT	1551.28	57	1		fig|158879.11.peg.2723	Phage DNA invertase	Beta-lactamase repressor BlaI	Tn552 transposase	synonymous_variant	LOW
NC_003140	11767	SAP013	binL	C	T	G	G	Synon	ggc	ggT	1153.5	43	1		fig|158879.11.peg.2723	Phage DNA invertase	Beta-lactamase repressor BlaI	Tn552 transposase	synonymous_variant	LOW
NC_003140	11779	SAP013	binL	G	A	K	K	Synon	aag	aaA	939.395	34	1		fig|158879.11.peg.2723	Phage DNA invertase	Beta-lactamase repressor BlaI	Tn552 transposase	synonymous_variant	LOW
NC_003140	11791	SAP013	binL	A	G	E	E	Synon	gaa	gaG	518.057	21	1		fig|158879.11.peg.2723	Phage DNA invertase	Beta-lactamase repressor BlaI	Tn552 transposase	synonymous_variant	LOW
NC_003140	11726	SAP013	binL	CAAA	AAAC	QK	KQ	Nonsyn	caaaaa	AAACaa	1540.41	59	0.98		fig|158879.11.peg.2723	Phage DNA invertase	Beta-lactamase repressor BlaI	Tn552 transposase	missense_variant	MODERATE
NC_002745	2484827	SA2214	bioA	T	A	K	N	Nonsyn	aaa	aaT	1219.1	40	0.98		fig|158879.11.peg.2400	Adenosylmethionine-8-amino-7-oxononanoate aminotransferase (EC 2.6.1.62)	Biotin synthase (EC 2.8.1.6)	Dethiobiotin synthetase (EC 6.3.3.3)	missense_variant	MODERATE
NC_002745	2485123	SA2214	bioA	T	C	T	A	Nonsyn	aca	Gca	1268.62	42	0.98		fig|158879.11.peg.2400	Adenosylmethionine-8-amino-7-oxononanoate aminotransferase (EC 2.6.1.62)	Biotin synthase (EC 2.8.1.6)	Dethiobiotin synthetase (EC 6.3.3.3)	missense_variant	MODERATE
NC_002745	2485138	SA2214	bioA	G	T	Q	K	Nonsyn	caa	Aaa	1131.58	35	1		fig|158879.11.peg.2400	Adenosylmethionine-8-amino-7-oxononanoate aminotransferase (EC 2.6.1.62)	Biotin synthase (EC 2.8.1.6)	Dethiobiotin synthetase (EC 6.3.3.3)	missense_variant	MODERATE
NC_002745	2485448	SA2214	bioA	A	C	I	M	Nonsyn	att	atG	1305.61	45	0.96		fig|158879.11.peg.2400	Adenosylmethionine-8-amino-7-oxononanoate aminotransferase (EC 2.6.1.62)	Biotin synthase (EC 2.8.1.6)	Dethiobiotin synthetase (EC 6.3.3.3)	missense_variant	MODERATE
NC_002745	2485097	SA2214	bioA	A	C	V	V	Synon	gtt	gtG	2571.53	83	0.98		fig|158879.11.peg.2400	Adenosylmethionine-8-amino-7-oxononanoate aminotransferase (EC 2.6.1.62)	Biotin synthase (EC 2.8.1.6)	Dethiobiotin synthetase (EC 6.3.3.3)	synonymous_variant	LOW
NC_002745	2485838	SA2214	bioA	C	T	L	L	Synon	ttg	ttA	1815.26	60	0.98		fig|158879.11.peg.2400	Adenosylmethionine-8-amino-7-oxononanoate aminotransferase (EC 2.6.1.62)	Biotin synthase (EC 2.8.1.6)	Dethiobiotin synthetase (EC 6.3.3.3)	synonymous_variant	LOW
NC_002745	2483743	SA2213	bioB	C	T	L	L	Synon	ttg	ttA	1669.29	53	1		fig|158879.11.peg.2399	Biotin synthase (EC 2.8.1.6)	8-amino-7-oxononanoate synthase (EC 2.3.1.47)	Adenosylmethionine-8-amino-7-oxononanoate aminotransferase (EC 2.6.1.62)	synonymous_variant	LOW
NC_002745	2484493	SA2213	bioB	C	T	E	E	Synon	gag	gaA	1556.65	53	1		fig|158879.11.peg.2399	Biotin synthase (EC 2.8.1.6)	8-amino-7-oxononanoate synthase (EC 2.3.1.47)	Adenosylmethionine-8-amino-7-oxononanoate aminotransferase (EC 2.6.1.62)	synonymous_variant	LOW
NC_002745	2486145	SA2215	bioD	A	C	I	M	Nonsyn	att	atG	2123.83	73	0.95		fig|158879.11.peg.2401	Dethiobiotin synthetase (EC 6.3.3.3)	Adenosylmethionine-8-amino-7-oxononanoate aminotransferase (EC 2.6.1.62)	Heterodimeric efflux ABC transporter, permease/ATP-binding subunit 2	missense_variant	MODERATE
NC_002745	2486219	SA2215	bioD	T	G	K	Q	Nonsyn	aag	Cag	1610.85	50	0.96		fig|158879.11.peg.2401	Dethiobiotin synthetase (EC 6.3.3.3)	Adenosylmethionine-8-amino-7-oxononanoate aminotransferase (EC 2.6.1.62)	Heterodimeric efflux ABC transporter, permease/ATP-binding subunit 2	missense_variant	MODERATE
NC_002745	2486243	SA2215	bioD	C	T	V	I	Nonsyn	gtt	Att	1216.05	39	0.97		fig|158879.11.peg.2401	Dethiobiotin synthetase (EC 6.3.3.3)	Adenosylmethionine-8-amino-7-oxononanoate aminotransferase (EC 2.6.1.62)	Heterodimeric efflux ABC transporter, permease/ATP-binding subunit 2	missense_variant	MODERATE
NC_002745	2486606	SA2215	bioD	C	T	V	I	Nonsyn	gtt	Att	1311.56	43	0.98		fig|158879.11.peg.2401	Dethiobiotin synthetase (EC 6.3.3.3)	Adenosylmethionine-8-amino-7-oxononanoate aminotransferase (EC 2.6.1.62)	Heterodimeric efflux ABC transporter, permease/ATP-binding subunit 2	missense_variant	MODERATE
NC_002745	2486565	SA2215	bioD	T	C	T	T	Synon	aca	acG	584.054	20	0.95		fig|158879.11.peg.2401	Dethiobiotin synthetase (EC 6.3.3.3)	Adenosylmethionine-8-amino-7-oxononanoate aminotransferase (EC 2.6.1.62)	Heterodimeric efflux ABC transporter, permease/ATP-binding subunit 2	synonymous_variant	LOW
NC_002745	2486613	SA2215	bioD	A	T	R	R	Synon	cgt	cgA	1327.57	48	1		fig|158879.11.peg.2401	Dethiobiotin synthetase (EC 6.3.3.3)	Adenosylmethionine-8-amino-7-oxononanoate aminotransferase (EC 2.6.1.62)	Heterodimeric efflux ABC transporter, permease/ATP-binding subunit 2	synonymous_variant	LOW
NC_002745	2486705	SA2215	bioD	TAAAAAAT	TAAAAAT	TT*	TFL	Deletion	acaacttaa	acATTTTTA	489.91	17	1	yes	fig|158879.11.peg.2401	Dethiobiotin synthetase (EC 6.3.3.3)	Adenosylmethionine-8-amino-7-oxononanoate aminotransferase (EC 2.6.1.62)	Heterodimeric efflux ABC transporter, permease/ATP-binding subunit 2	intergenic_region	MODIFIER
NC_003140	8661	SAP010	blaZ	C	T	D	N	Nonsyn	gat	Aat	1112.39	34	1		fig|158879.11.peg.2720	Class A beta-lactamase (EC 3.5.2.6)	Transcriptional regulator, MarR family	Beta-lactamase regulatory sensor-transducer BlaR1	missense_variant	MODERATE
NC_002745	1555687	SA1346	bmfBB	C	T	V	I	Nonsyn	gtt	Att	589.918	21	0.95		fig|158879.11.peg.1451	Dihydrolipoamide acyltransferase component of branched-chain alpha-keto acid dehydrogenase complex (EC 2.3.1.168)	hypothetical protein	Branched-chain alpha-keto acid dehydrogenase, E1 component, beta subunit (EC 1.2.4.4)	missense_variant	MODERATE
NC_002745	1555804	SA1346	bmfBB	T	C	T	A	Nonsyn	act	Gct	587.195	23	1		fig|158879.11.peg.1451	Dihydrolipoamide acyltransferase component of branched-chain alpha-keto acid dehydrogenase complex (EC 2.3.1.168)	hypothetical protein	Branched-chain alpha-keto acid dehydrogenase, E1 component, beta subunit (EC 1.2.4.4)	missense_variant	MODERATE
NC_002745	1556463	SA1346	bmfBB	A	G	F	S	Nonsyn	ttt	tCt	2714.55	86	1		fig|158879.11.peg.1451	Dihydrolipoamide acyltransferase component of branched-chain alpha-keto acid dehydrogenase complex (EC 2.3.1.168)	hypothetical protein	Branched-chain alpha-keto acid dehydrogenase, E1 component, beta subunit (EC 1.2.4.4)	missense_variant	MODERATE
NC_002745	1555589	SA1346	bmfBB	A	T	T	T	Synon	act	acA	1638.14	62	0.98		fig|158879.11.peg.1451	Dihydrolipoamide acyltransferase component of branched-chain alpha-keto acid dehydrogenase complex (EC 2.3.1.168)	hypothetical protein	Branched-chain alpha-keto acid dehydrogenase, E1 component, beta subunit (EC 1.2.4.4)	synonymous_variant	LOW
NC_002745	1555610	SA1346	bmfBB	G	A	R	R	Synon	cgc	cgT	735.211	26	0.96		fig|158879.11.peg.1451	Dihydrolipoamide acyltransferase component of branched-chain alpha-keto acid dehydrogenase complex (EC 2.3.1.168)	hypothetical protein	Branched-chain alpha-keto acid dehydrogenase, E1 component, beta subunit (EC 1.2.4.4)	synonymous_variant	LOW
NC_002745	1555619	SA1346	bmfBB	T	A	I	I	Synon	ata	atT	246.11	9	0.9		fig|158879.11.peg.1451	Dihydrolipoamide acyltransferase component of branched-chain alpha-keto acid dehydrogenase complex (EC 2.3.1.168)	hypothetical protein	Branched-chain alpha-keto acid dehydrogenase, E1 component, beta subunit (EC 1.2.4.4)	synonymous_variant	LOW
NC_002745	1555637	SA1346	bmfBB	T	A	V	V	Synon	gta	gtT	134.667	6	0.75		fig|158879.11.peg.1451	Dihydrolipoamide acyltransferase component of branched-chain alpha-keto acid dehydrogenase complex (EC 2.3.1.168)	hypothetical protein	Branched-chain alpha-keto acid dehydrogenase, E1 component, beta subunit (EC 1.2.4.4)	synonymous_variant	LOW
NC_002745	1555706	SA1346	bmfBB	T	A	I	I	Synon	ata	atT	244.942	10	1		fig|158879.11.peg.1451	Dihydrolipoamide acyltransferase component of branched-chain alpha-keto acid dehydrogenase complex (EC 2.3.1.168)	hypothetical protein	Branched-chain alpha-keto acid dehydrogenase, E1 component, beta subunit (EC 1.2.4.4)	synonymous_variant	LOW
NC_002745	1555718	SA1346	bmfBB	AGGG	TGGA	HP	HP	Synon	caccct	caTCCA	157.629	7	1		fig|158879.11.peg.1451	Dihydrolipoamide acyltransferase component of branched-chain alpha-keto acid dehydrogenase complex (EC 2.3.1.168)	hypothetical protein	Branched-chain alpha-keto acid dehydrogenase, E1 component, beta subunit (EC 1.2.4.4)	synonymous_variant	LOW
NC_002745	1555733	SA1346	bmfBB	C	A	G	G	Synon	ggg	ggT	705.403	26	1		fig|158879.11.peg.1451	Dihydrolipoamide acyltransferase component of branched-chain alpha-keto acid dehydrogenase complex (EC 2.3.1.168)	hypothetical protein	Branched-chain alpha-keto acid dehydrogenase, E1 component, beta subunit (EC 1.2.4.4)	synonymous_variant	LOW
NC_002745	1555772	SA1346	bmfBB	AACT	TACC	TV	TV	Synon	acagtt	acGGTA	608.578	17	1		fig|158879.11.peg.1451	Dihydrolipoamide acyltransferase component of branched-chain alpha-keto acid dehydrogenase complex (EC 2.3.1.168)	hypothetical protein	Branched-chain alpha-keto acid dehydrogenase, E1 component, beta subunit (EC 1.2.4.4)	synonymous_variant	LOW
NC_002745	1555784	SA1346	bmfBB	TCCACCT	ACCGCCC	QGG	QGG	Synon	caaggtgga	caGGGCGGT	410.701	8	1		fig|158879.11.peg.1451	Dihydrolipoamide acyltransferase component of branched-chain alpha-keto acid dehydrogenase complex (EC 2.3.1.168)	hypothetical protein	Branched-chain alpha-keto acid dehydrogenase, E1 component, beta subunit (EC 1.2.4.4)	synonymous_variant	LOW
NC_002745	1555829	SA1346	bmfBB	T	C	T	T	Synon	aca	acG	1303.28	43	0.96		fig|158879.11.peg.1451	Dihydrolipoamide acyltransferase component of branched-chain alpha-keto acid dehydrogenase complex (EC 2.3.1.168)	hypothetical protein	Branched-chain alpha-keto acid dehydrogenase, E1 component, beta subunit (EC 1.2.4.4)	synonymous_variant	LOW
NC_002745	1556441	SA1346	bmfBB	A	T	P	P	Synon	cct	ccA	2456.33	81	1		fig|158879.11.peg.1451	Dihydrolipoamide acyltransferase component of branched-chain alpha-keto acid dehydrogenase complex (EC 2.3.1.168)	hypothetical protein	Branched-chain alpha-keto acid dehydrogenase, E1 component, beta subunit (EC 1.2.4.4)	synonymous_variant	LOW
NC_002745	1556750	SA1346	bmfBB	A	G	G	G	Synon	ggt	ggC	3143.28	103	0.98		fig|158879.11.peg.1451	Dihydrolipoamide acyltransferase component of branched-chain alpha-keto acid dehydrogenase complex (EC 2.3.1.168)	hypothetical protein	Branched-chain alpha-keto acid dehydrogenase, E1 component, beta subunit (EC 1.2.4.4)	synonymous_variant	LOW
NC_002745	1412900	SA1239	braB	G	A	F	F	Synon	ttc	ttT	644.2	22	1		fig|158879.11.peg.1333	Branched-chain amino acid transport system carrier protein	Uncharacterized protein YaaN	Nitric oxide reductase activation protein NorD	synonymous_variant	LOW
NC_002745	1303710	SA1146	bsaA	T	A	G	G	Synon	gga	ggT	871.731	28	1		fig|158879.11.peg.1227	Glutathione peroxidase (EC 1.11.1.9) @ Thioredoxin peroxidase (EC 1.11.1.15)	RNA-binding protein Hfq	Ribosome LSU-associated GTP-binding protein HflX	synonymous_variant	LOW
NC_002745	1303722	SA1146	bsaA	A	G	G	G	Synon	ggt	ggC	802.754	25	1		fig|158879.11.peg.1227	Glutathione peroxidase (EC 1.11.1.9) @ Thioredoxin peroxidase (EC 1.11.1.15)	RNA-binding protein Hfq	Ribosome LSU-associated GTP-binding protein HflX	synonymous_variant	LOW
NC_002745	167558	SA0144	capA	C	T	I	I	Synon	atc	atT	1015.27	34	1		fig|158879.11.peg.149	Capsular polysaccharide synthesis enzyme Cap5A / Tyrosine-protein kinase transmembrane modulator EpsC	Acetaldehyde dehydrogenase (EC 1.2.1.10) / Alcohol dehydrogenase (EC 1.1.1.1)	Tyrosine-protein kinase EpsD (EC 2.7.10.2) / Capsular polysaccharide synthesis enzyme Cap5B	synonymous_variant	LOW
NC_002745	167600	SA0144	capA	A	G	A	A	Synon	gca	gcG	649.125	22	0.96		fig|158879.11.peg.149	Capsular polysaccharide synthesis enzyme Cap5A / Tyrosine-protein kinase transmembrane modulator EpsC	Acetaldehyde dehydrogenase (EC 1.2.1.10) / Alcohol dehydrogenase (EC 1.1.1.1)	Tyrosine-protein kinase EpsD (EC 2.7.10.2) / Capsular polysaccharide synthesis enzyme Cap5B	synonymous_variant	LOW
NC_002745	168333	SA0145	capB	T	C	C	R	Nonsyn	tgt	Cgt	2837.68	93	0.98		fig|158879.11.peg.150	Tyrosine-protein kinase EpsD (EC 2.7.10.2) / Capsular polysaccharide synthesis enzyme Cap5B	Capsular polysaccharide synthesis enzyme Cap5A / Tyrosine-protein kinase transmembrane modulator EpsC	Capsular polysaccharide synthesis enzyme Cap5C	missense_variant	MODERATE
NC_002745	169071	SA0146	capC	C	A	T	N	Nonsyn	acc	aAc	1118.03	37	1		fig|158879.11.peg.151	Capsular polysaccharide synthesis enzyme Cap5C	Tyrosine-protein kinase EpsD (EC 2.7.10.2) / Capsular polysaccharide synthesis enzyme Cap5B	Probable polysaccharide biosynthesis protein EpsC	missense_variant	MODERATE
NC_002745	170710	SA0147	capD	A	G	H	R	Nonsyn	cat	cGt	1836.13	60	0.97		fig|158879.11.peg.152	Probable polysaccharide biosynthesis protein EpsC	Capsular polysaccharide synthesis enzyme Cap5C	hypothetical protein	missense_variant	MODERATE
NC_002745	170321	SA0147	capD	T	C	N	N	Synon	aat	aaC	1307.66	44	0.98		fig|158879.11.peg.152	Probable polysaccharide biosynthesis protein EpsC	Capsular polysaccharide synthesis enzyme Cap5C	hypothetical protein	synonymous_variant	LOW
NC_002745	170327	SA0147	capD	G	T	L	L	Synon	ctg	ctT	1221.93	42	0.93		fig|158879.11.peg.152	Probable polysaccharide biosynthesis protein EpsC	Capsular polysaccharide synthesis enzyme Cap5C	hypothetical protein	synonymous_variant	LOW
NC_002745	170557	SA0147	capD	GAAAAAAT	GAAAAAAAT	GKNV	GKKC	Insertion	ggaaaaaatgtt	gGAAAAAAATgtt	1522.46	56	0.88	yes	fig|158879.11.peg.152	Probable polysaccharide biosynthesis protein EpsC	Capsular polysaccharide synthesis enzyme Cap5C	hypothetical protein	frameshift_variant	HIGH
NC_002745	171446	SA0148	capE	G	A	R	Q	Nonsyn	cgg	cAg	847.142	27	0.96		fig|158879.11.peg.153	hypothetical protein	Probable polysaccharide biosynthesis protein EpsC	Capsular polysaccharide synthesis enzyme Cap5F	missense_variant	MODERATE
NC_002745	171601	SA0148	capE	G	T	D	Y	Nonsyn	gat	Tat	1803.61	59	1		fig|158879.11.peg.153	hypothetical protein	Probable polysaccharide biosynthesis protein EpsC	Capsular polysaccharide synthesis enzyme Cap5F	missense_variant	MODERATE
NC_002745	172567	SA0149	capF	A	G	I	V	Nonsyn	atc	Gtc	1226.96	42	1		fig|158879.11.peg.154	Capsular polysaccharide synthesis enzyme Cap5F	hypothetical protein	UDP-N-acetyl-L-fucosamine synthase (EC 5.1.3.28)	missense_variant	MODERATE
NC_002745	172482	SA0149	capF	A	T	T	T	Synon	aca	acT	973.015	31	1		fig|158879.11.peg.154	Capsular polysaccharide synthesis enzyme Cap5F	hypothetical protein	UDP-N-acetyl-L-fucosamine synthase (EC 5.1.3.28)	synonymous_variant	LOW
NC_002745	173289	SA0149	capF	C	T	H	H	Synon	cac	caT	2012.75	66	1		fig|158879.11.peg.154	Capsular polysaccharide synthesis enzyme Cap5F	hypothetical protein	UDP-N-acetyl-L-fucosamine synthase (EC 5.1.3.28)	synonymous_variant	LOW
NC_002745	173379	SA0149	capF	C	T	Y	Y	Synon	tac	taT	2464.74	81	1		fig|158879.11.peg.154	Capsular polysaccharide synthesis enzyme Cap5F	hypothetical protein	UDP-N-acetyl-L-fucosamine synthase (EC 5.1.3.28)	synonymous_variant	LOW
NC_002745	173391	SA0149	capF	T	C	D	D	Synon	gat	gaC	2097.15	71	0.95		fig|158879.11.peg.154	Capsular polysaccharide synthesis enzyme Cap5F	hypothetical protein	UDP-N-acetyl-L-fucosamine synthase (EC 5.1.3.28)	synonymous_variant	LOW
NC_002745	174010	SA0150	capG	T	C	F	L	Nonsyn	ttc	Ctc	739.785	24	1		fig|158879.11.peg.155	UDP-N-acetyl-L-fucosamine synthase (EC 5.1.3.28)	Capsular polysaccharide synthesis enzyme Cap5F	Capsular polysaccharide synthesis enzyme Cap5H	missense_variant	MODERATE
NC_002745	173778	SA0150	capG	C	T	D	D	Synon	gac	gaT	1668.27	56	0.98		fig|158879.11.peg.155	UDP-N-acetyl-L-fucosamine synthase (EC 5.1.3.28)	Capsular polysaccharide synthesis enzyme Cap5F	Capsular polysaccharide synthesis enzyme Cap5H	synonymous_variant	LOW
NC_002745	173976	SA0150	capG	A	G	T	T	Synon	aca	acG	1402.22	45	1		fig|158879.11.peg.155	UDP-N-acetyl-L-fucosamine synthase (EC 5.1.3.28)	Capsular polysaccharide synthesis enzyme Cap5F	Capsular polysaccharide synthesis enzyme Cap5H	synonymous_variant	LOW
NC_002745	173991	SA0150	capG	G	T	R	R	Synon	cgg	cgT	924.029	30	0.97		fig|158879.11.peg.155	UDP-N-acetyl-L-fucosamine synthase (EC 5.1.3.28)	Capsular polysaccharide synthesis enzyme Cap5F	Capsular polysaccharide synthesis enzyme Cap5H	synonymous_variant	LOW
NC_002745	175070	SA0151	capH	A	T	G	G	Synon	gga	ggT	1381.36	45	1		fig|158879.11.peg.156	Capsular polysaccharide synthesis enzyme Cap5H	UDP-N-acetyl-L-fucosamine synthase (EC 5.1.3.28)	hypothetical protein	synonymous_variant	LOW
NC_002745	175151	SA0151	capH	G	T	G	G	Synon	ggg	ggT	621.591	22	0.96		fig|158879.11.peg.156	Capsular polysaccharide synthesis enzyme Cap5H	UDP-N-acetyl-L-fucosamine synthase (EC 5.1.3.28)	hypothetical protein	synonymous_variant	LOW
NC_002745	175375	SA0152	capI	A	G	N	D	Nonsyn	aat	Gat	710.217	26	1		fig|158879.11.peg.157	hypothetical protein	Capsular polysaccharide synthesis enzyme Cap5H	Capsular polysaccharide synthesis enzyme Cap5J	missense_variant	MODERATE
NC_002745	175421	SA0152	capI	G	A	R	K	Nonsyn	agg	aAg	723.2	25	1		fig|158879.11.peg.157	hypothetical protein	Capsular polysaccharide synthesis enzyme Cap5H	Capsular polysaccharide synthesis enzyme Cap5J	missense_variant	MODERATE
NC_002745	175547	SA0152	capI	T	A	F	Y	Nonsyn	ttt	tAt	728.647	23	1		fig|158879.11.peg.157	hypothetical protein	Capsular polysaccharide synthesis enzyme Cap5H	Capsular polysaccharide synthesis enzyme Cap5J	missense_variant	MODERATE
NC_002745	176020	SA0152	capI	T	C	S	P	Nonsyn	tcg	Ccg	1058.84	35	0.92		fig|158879.11.peg.157	hypothetical protein	Capsular polysaccharide synthesis enzyme Cap5H	Capsular polysaccharide synthesis enzyme Cap5J	missense_variant	MODERATE
NC_002745	176098	SA0152	capI	A	G	I	V	Nonsyn	atc	Gtc	795.327	26	1		fig|158879.11.peg.157	hypothetical protein	Capsular polysaccharide synthesis enzyme Cap5H	Capsular polysaccharide synthesis enzyme Cap5J	missense_variant	MODERATE
NC_002745	175476	SA0152	capI	C	A	P	P	Synon	ccc	ccA	353.962	13	1		fig|158879.11.peg.157	hypothetical protein	Capsular polysaccharide synthesis enzyme Cap5H	Capsular polysaccharide synthesis enzyme Cap5J	synonymous_variant	LOW
NC_002745	175875	SA0152	capI	C	T	I	I	Synon	atc	atT	858.084	30	1		fig|158879.11.peg.157	hypothetical protein	Capsular polysaccharide synthesis enzyme Cap5H	Capsular polysaccharide synthesis enzyme Cap5J	synonymous_variant	LOW
NC_002745	176112	SA0152	capI	T	A	P	P	Synon	cct	ccA	507.017	19	0.95		fig|158879.11.peg.157	hypothetical protein	Capsular polysaccharide synthesis enzyme Cap5H	Capsular polysaccharide synthesis enzyme Cap5J	synonymous_variant	LOW
NC_002745	176242	SA0152	capI	T	C	L	L	Synon	tta	Cta	798.708	26	1		fig|158879.11.peg.157	hypothetical protein	Capsular polysaccharide synthesis enzyme Cap5H	Capsular polysaccharide synthesis enzyme Cap5J	synonymous_variant	LOW
NC_002745	176367	SA0152	capI	A	G	E	E	Synon	gaa	gaG	430.027	15	0.94		fig|158879.11.peg.157	hypothetical protein	Capsular polysaccharide synthesis enzyme Cap5H	Capsular polysaccharide synthesis enzyme Cap5J	synonymous_variant	LOW
NC_002745	176376	SA0152	capI	A	G	R	R	Synon	cga	cgG	386.491	13	0.93		fig|158879.11.peg.157	hypothetical protein	Capsular polysaccharide synthesis enzyme Cap5H	Capsular polysaccharide synthesis enzyme Cap5J	synonymous_variant	LOW
NC_002745	176801	SA0153	capJ	A	G	I	V	Nonsyn	att	Gtt	307.76	11	1		fig|158879.11.peg.158	Capsular polysaccharide synthesis enzyme Cap5J	hypothetical protein	Capsular polysaccharide synthesis enzyme Cap5K	missense_variant	MODERATE
NC_002745	177278	SA0153	capJ	C	T	P	S	Nonsyn	ccg	Tcg	874.768	29	1		fig|158879.11.peg.158	Capsular polysaccharide synthesis enzyme Cap5J	hypothetical protein	Capsular polysaccharide synthesis enzyme Cap5K	missense_variant	MODERATE
NC_002745	176581	SA0153	capJ	G	C	T	T	Synon	acg	acC	624.994	22	0.96		fig|158879.11.peg.158	Capsular polysaccharide synthesis enzyme Cap5J	hypothetical protein	Capsular polysaccharide synthesis enzyme Cap5K	synonymous_variant	LOW
NC_002745	176950	SA0153	capJ	G	T	V	V	Synon	gtg	gtT	927.324	29	1		fig|158879.11.peg.158	Capsular polysaccharide synthesis enzyme Cap5J	hypothetical protein	Capsular polysaccharide synthesis enzyme Cap5K	synonymous_variant	LOW
NC_002745	177094	SA0153	capJ	T	C	I	I	Synon	att	atC	710.424	23	1		fig|158879.11.peg.158	Capsular polysaccharide synthesis enzyme Cap5J	hypothetical protein	Capsular polysaccharide synthesis enzyme Cap5K	synonymous_variant	LOW
NC_002745	177577	SA0154	capK	T	C	V	A	Nonsyn	gtt	gCt	918.696	28	0.97		fig|158879.11.peg.159	Capsular polysaccharide synthesis enzyme Cap5K	hypothetical protein	Capsular polysaccharide synthesis enzyme Cap5L	missense_variant	MODERATE
NC_002745	177820	SA0154	capK	TG	CA	V	A	Nonsyn	gtg	gCA	703.942	23	1		fig|158879.11.peg.159	Capsular polysaccharide synthesis enzyme Cap5K	Capsular polysaccharide synthesis enzyme Cap5J	Capsular polysaccharide synthesis enzyme Cap5L	missense_variant	MODERATE
NC_002745	177898	SA0154	capK	C	T	T	I	Nonsyn	acc	aTc	595.53	20	1		fig|158879.11.peg.159	Capsular polysaccharide synthesis enzyme Cap5K	Capsular polysaccharide synthesis enzyme Cap5J	Capsular polysaccharide synthesis enzyme Cap5L	missense_variant	MODERATE
NC_002745	178057	SA0154	capK	T	C	I	T	Nonsyn	atc	aCc	741.347	25	1		fig|158879.11.peg.159	Capsular polysaccharide synthesis enzyme Cap5K	Capsular polysaccharide synthesis enzyme Cap5J	Capsular polysaccharide synthesis enzyme Cap5L	missense_variant	MODERATE
NC_002745	178407	SA0154	capK	T	A	F	I	Nonsyn	ttt	Att	824.277	26	1		fig|158879.11.peg.159	Capsular polysaccharide synthesis enzyme Cap5K	Capsular polysaccharide synthesis enzyme Cap5J	Capsular polysaccharide synthesis enzyme Cap5L	missense_variant	MODERATE
NC_002745	178458	SA0154	capK	T	A	L	I	Nonsyn	tta	Ata	955.42	30	1		fig|158879.11.peg.159	Capsular polysaccharide synthesis enzyme Cap5K	Capsular polysaccharide synthesis enzyme Cap5J	Capsular polysaccharide synthesis enzyme Cap5L	missense_variant	MODERATE
NC_002745	177695	SA0154	capK	T	C	F	F	Synon	ttt	ttC	524.857	18	0.95		fig|158879.11.peg.159	Capsular polysaccharide synthesis enzyme Cap5K	Capsular polysaccharide synthesis enzyme Cap5J	Capsular polysaccharide synthesis enzyme Cap5L	synonymous_variant	LOW
NC_002745	177773	SA0154	capK	A	G	L	L	Synon	tta	ttG	1182.64	37	0.97		fig|158879.11.peg.159	Capsular polysaccharide synthesis enzyme Cap5K	Capsular polysaccharide synthesis enzyme Cap5J	Capsular polysaccharide synthesis enzyme Cap5L	synonymous_variant	LOW
NC_002745	177836	SA0154	capK	T	C	I	I	Synon	att	atC	625.045	22	1		fig|158879.11.peg.159	Capsular polysaccharide synthesis enzyme Cap5K	Capsular polysaccharide synthesis enzyme Cap5J	Capsular polysaccharide synthesis enzyme Cap5L	synonymous_variant	LOW
NC_002745	178172	SA0154	capK	C	A	V	V	Synon	gtc	gtA	1063.48	34	1		fig|158879.11.peg.159	Capsular polysaccharide synthesis enzyme Cap5K	Capsular polysaccharide synthesis enzyme Cap5J	Capsular polysaccharide synthesis enzyme Cap5L	synonymous_variant	LOW
NC_002745	178226	SA0154	capK	C	T	Y	Y	Synon	tac	taT	1148.03	39	1		fig|158879.11.peg.159	Capsular polysaccharide synthesis enzyme Cap5K	Capsular polysaccharide synthesis enzyme Cap5J	Capsular polysaccharide synthesis enzyme Cap5L	synonymous_variant	LOW
NC_002745	178322	SA0154	capK	G	A	L	L	Synon	ctg	ctA	718.737	25	1		fig|158879.11.peg.159	Capsular polysaccharide synthesis enzyme Cap5K	Capsular polysaccharide synthesis enzyme Cap5J	Capsular polysaccharide synthesis enzyme Cap5L	synonymous_variant	LOW
NC_002745	178370	SA0154	capK	C	T	S	S	Synon	agc	agT	519.324	16	0.94		fig|158879.11.peg.159	Capsular polysaccharide synthesis enzyme Cap5K	Capsular polysaccharide synthesis enzyme Cap5J	Capsular polysaccharide synthesis enzyme Cap5L	synonymous_variant	LOW
NC_002745	178421	SA0154	capK	A	C	A	A	Synon	gca	gcC	831.105	27	0.96		fig|158879.11.peg.159	Capsular polysaccharide synthesis enzyme Cap5K	Capsular polysaccharide synthesis enzyme Cap5J	Capsular polysaccharide synthesis enzyme Cap5L	synonymous_variant	LOW
NC_002745	179535	SA0155	capL	C	T	P	S	Nonsyn	cct	Tct	1786.07	58	1		fig|158879.11.peg.160	Capsular polysaccharide synthesis enzyme Cap5L	Capsular polysaccharide synthesis enzyme Cap5K	Capsular polysaccharide synthesis enzyme Cap8M	missense_variant	MODERATE
NC_002745	179760	SA0155	capL	C	G	P	A	Nonsyn	ccg	Gcg	1673.81	58	0.98		fig|158879.11.peg.160	Capsular polysaccharide synthesis enzyme Cap5L	Capsular polysaccharide synthesis enzyme Cap5K	Capsular polysaccharide synthesis enzyme Cap8M	missense_variant	MODERATE
NC_002745	178964	SA0155	capL	A	T	G	G	Synon	gga	ggT	1541.18	52	1		fig|158879.11.peg.160	Capsular polysaccharide synthesis enzyme Cap5L	Capsular polysaccharide synthesis enzyme Cap5K	Capsular polysaccharide synthesis enzyme Cap8M	synonymous_variant	LOW
NC_002745	179723	SA0155	capL	T	G	V	V	Synon	gtt	gtG	1347.83	44	0.98		fig|158879.11.peg.160	Capsular polysaccharide synthesis enzyme Cap5L	Capsular polysaccharide synthesis enzyme Cap5K	Capsular polysaccharide synthesis enzyme Cap8M	synonymous_variant	LOW
NC_002745	179744	SA0155	capL	C	T	Y	Y	Synon	tac	taT	1592.25	55	1		fig|158879.11.peg.160	Capsular polysaccharide synthesis enzyme Cap5L	Capsular polysaccharide synthesis enzyme Cap5K	Capsular polysaccharide synthesis enzyme Cap8M	synonymous_variant	LOW
NC_002745	180429	SA0156	capM	T	C	I	I	Synon	att	atC	2235.77	77	0.97		fig|158879.11.peg.161	Capsular polysaccharide synthesis enzyme Cap8M	Capsular polysaccharide synthesis enzyme Cap5L	Capsular polysaccharide synthesis enzyme Cap8N	synonymous_variant	LOW
NC_002745	180869	SA0157	capN	G	T	Q	H	Nonsyn	cag	caT	1385.89	49	0.96		fig|158879.11.peg.162	Capsular polysaccharide synthesis enzyme Cap8N	Capsular polysaccharide synthesis enzyme Cap8M	UDP-N-acetyl-D-mannosamine dehydrogenase (EC 1.1.1.336)	missense_variant	MODERATE
NC_002745	180888	SA0157	capN	A	G	I	V	Nonsyn	att	Gtt	1559.82	53	0.96		fig|158879.11.peg.162	Capsular polysaccharide synthesis enzyme Cap8N	Capsular polysaccharide synthesis enzyme Cap8M	UDP-N-acetyl-D-mannosamine dehydrogenase (EC 1.1.1.336)	missense_variant	MODERATE
NC_002745	181269	SA0157	capN	GTGT	ATGC	VL	ML	Nonsyn	gtgtta	ATGCta	1099.94	33	0.97		fig|158879.11.peg.162	Capsular polysaccharide synthesis enzyme Cap8N	Capsular polysaccharide synthesis enzyme Cap8M	UDP-N-acetyl-D-mannosamine dehydrogenase (EC 1.1.1.336)	missense_variant	MODERATE
NC_002745	181327	SA0157	capN	C	T	T	I	Nonsyn	aca	aTa	1468.59	48	0.98		fig|158879.11.peg.162	Capsular polysaccharide synthesis enzyme Cap8N	Capsular polysaccharide synthesis enzyme Cap8M	UDP-N-acetyl-D-mannosamine dehydrogenase (EC 1.1.1.336)	missense_variant	MODERATE
NC_002745	181368	SA0157	capN	G	A	V	I	Nonsyn	gtt	Att	1415.05	49	0.98		fig|158879.11.peg.162	Capsular polysaccharide synthesis enzyme Cap8N	Capsular polysaccharide synthesis enzyme Cap8M	UDP-N-acetyl-D-mannosamine dehydrogenase (EC 1.1.1.336)	missense_variant	MODERATE
NC_002745	180779	SA0157	capN	T	G	L	L	Synon	ctt	ctG	1752.64	64	0.98		fig|158879.11.peg.162	Capsular polysaccharide synthesis enzyme Cap8N	Capsular polysaccharide synthesis enzyme Cap8M	UDP-N-acetyl-D-mannosamine dehydrogenase (EC 1.1.1.336)	synonymous_variant	LOW
NC_002745	180965	SA0157	capN	G	A	E	E	Synon	gag	gaA	1200.68	39	1		fig|158879.11.peg.162	Capsular polysaccharide synthesis enzyme Cap8N	Capsular polysaccharide synthesis enzyme Cap8M	UDP-N-acetyl-D-mannosamine dehydrogenase (EC 1.1.1.336)	synonymous_variant	LOW
NC_002745	181068	SA0157	capN	C	T	L	L	Synon	ctg	Ttg	1911.3	72	0.97		fig|158879.11.peg.162	Capsular polysaccharide synthesis enzyme Cap8N	Capsular polysaccharide synthesis enzyme Cap8M	UDP-N-acetyl-D-mannosamine dehydrogenase (EC 1.1.1.336)	synonymous_variant	LOW
NC_002745	181166	SA0157	capN	C	T	G	G	Synon	ggc	ggT	2530.92	82	0.99		fig|158879.11.peg.162	Capsular polysaccharide synthesis enzyme Cap8N	Capsular polysaccharide synthesis enzyme Cap8M	UDP-N-acetyl-D-mannosamine dehydrogenase (EC 1.1.1.336)	synonymous_variant	LOW
NC_002745	181172	SA0157	capN	T	C	Y	Y	Synon	tat	taC	2896.54	93	0.97		fig|158879.11.peg.162	Capsular polysaccharide synthesis enzyme Cap8N	Capsular polysaccharide synthesis enzyme Cap8M	UDP-N-acetyl-D-mannosamine dehydrogenase (EC 1.1.1.336)	synonymous_variant	LOW
NC_002745	181705	SA0158	capO	A	T	E	D	Nonsyn	gaa	gaT	1428.99	46	1		fig|158879.11.peg.163	UDP-N-acetyl-D-mannosamine dehydrogenase (EC 1.1.1.336)	Capsular polysaccharide synthesis enzyme Cap8N	UDP-N-acetylglucosamine 2-epimerase (EC 5.1.3.14)	missense_variant	MODERATE
NC_002745	181808	SA0158	capO	C	T	P	S	Nonsyn	cca	Tca	587.858	19	1		fig|158879.11.peg.163	UDP-N-acetyl-D-mannosamine dehydrogenase (EC 1.1.1.336)	Capsular polysaccharide synthesis enzyme Cap8N	UDP-N-acetylglucosamine 2-epimerase (EC 5.1.3.14)	missense_variant	MODERATE
NC_002745	181926	SA0158	capO	G	A	C	Y	Nonsyn	tgt	tAt	1937.88	66	1		fig|158879.11.peg.163	UDP-N-acetyl-D-mannosamine dehydrogenase (EC 1.1.1.336)	Capsular polysaccharide synthesis enzyme Cap8N	UDP-N-acetylglucosamine 2-epimerase (EC 5.1.3.14)	missense_variant	MODERATE
NC_002745	182012	SA0158	capO	A	G	K	E	Nonsyn	aaa	Gaa	763.612	26	1		fig|158879.11.peg.163	UDP-N-acetyl-D-mannosamine dehydrogenase (EC 1.1.1.336)	Capsular polysaccharide synthesis enzyme Cap8N	UDP-N-acetylglucosamine 2-epimerase (EC 5.1.3.14)	missense_variant	MODERATE
NC_002745	182036	SA0158	capO	TA	CG	Y	R	Nonsyn	tat	CGt	596.828	22	1		fig|158879.11.peg.163	UDP-N-acetyl-D-mannosamine dehydrogenase (EC 1.1.1.336)	Capsular polysaccharide synthesis enzyme Cap8N	UDP-N-acetylglucosamine 2-epimerase (EC 5.1.3.14)	missense_variant	MODERATE
NC_002745	182394	SA0158	capO	C	T	A	V	Nonsyn	gcg	gTg	1598.32	53	0.96		fig|158879.11.peg.163	UDP-N-acetyl-D-mannosamine dehydrogenase (EC 1.1.1.336)	Capsular polysaccharide synthesis enzyme Cap8N	UDP-N-acetylglucosamine 2-epimerase (EC 5.1.3.14)	missense_variant	MODERATE
NC_002745	181555	SA0158	capO	G	A	K	K	Synon	aag	aaA	1938.88	63	1		fig|158879.11.peg.163	UDP-N-acetyl-D-mannosamine dehydrogenase (EC 1.1.1.336)	Capsular polysaccharide synthesis enzyme Cap8N	UDP-N-acetylglucosamine 2-epimerase (EC 5.1.3.14)	synonymous_variant	LOW
NC_002745	181642	SA0158	capO	G	A	G	G	Synon	ggg	ggA	1575.39	52	1		fig|158879.11.peg.163	UDP-N-acetyl-D-mannosamine dehydrogenase (EC 1.1.1.336)	Capsular polysaccharide synthesis enzyme Cap8N	UDP-N-acetylglucosamine 2-epimerase (EC 5.1.3.14)	synonymous_variant	LOW
NC_002745	181825	SA0158	capO	G	A	G	G	Synon	ggg	ggA	471.618	17	0.94		fig|158879.11.peg.163	UDP-N-acetyl-D-mannosamine dehydrogenase (EC 1.1.1.336)	Capsular polysaccharide synthesis enzyme Cap8N	UDP-N-acetylglucosamine 2-epimerase (EC 5.1.3.14)	synonymous_variant	LOW
NC_002745	181831	SA0158	capO	T	C	T	T	Synon	act	acC	391.978	15	0.88		fig|158879.11.peg.163	UDP-N-acetyl-D-mannosamine dehydrogenase (EC 1.1.1.336)	Capsular polysaccharide synthesis enzyme Cap8N	UDP-N-acetylglucosamine 2-epimerase (EC 5.1.3.14)	synonymous_variant	LOW
NC_002745	181903	SA0158	capO	A	G	G	G	Synon	gga	ggG	1599.3	58	1		fig|158879.11.peg.163	UDP-N-acetyl-D-mannosamine dehydrogenase (EC 1.1.1.336)	Capsular polysaccharide synthesis enzyme Cap8N	UDP-N-acetylglucosamine 2-epimerase (EC 5.1.3.14)	synonymous_variant	LOW
NC_002745	182134	SA0158	capO	T	C	N	N	Synon	aat	aaC	1810.21	60	0.97		fig|158879.11.peg.163	UDP-N-acetyl-D-mannosamine dehydrogenase (EC 1.1.1.336)	Capsular polysaccharide synthesis enzyme Cap8N	UDP-N-acetylglucosamine 2-epimerase (EC 5.1.3.14)	synonymous_variant	LOW
NC_002745	182230	SA0158	capO	T	C	N	N	Synon	aat	aaC	1573.72	52	1		fig|158879.11.peg.163	UDP-N-acetyl-D-mannosamine dehydrogenase (EC 1.1.1.336)	Capsular polysaccharide synthesis enzyme Cap8N	UDP-N-acetylglucosamine 2-epimerase (EC 5.1.3.14)	synonymous_variant	LOW
NC_002745	182239	SA0158	capO	A	G	Q	Q	Synon	caa	caG	1380.97	44	1		fig|158879.11.peg.163	UDP-N-acetyl-D-mannosamine dehydrogenase (EC 1.1.1.336)	Capsular polysaccharide synthesis enzyme Cap8N	UDP-N-acetylglucosamine 2-epimerase (EC 5.1.3.14)	synonymous_variant	LOW
NC_002745	182464	SA0158	capO	G	A	S	S	Synon	tcg	tcA	1850.06	61	1		fig|158879.11.peg.163	UDP-N-acetyl-D-mannosamine dehydrogenase (EC 1.1.1.336)	Capsular polysaccharide synthesis enzyme Cap8N	UDP-N-acetylglucosamine 2-epimerase (EC 5.1.3.14)	synonymous_variant	LOW
NC_002745	183038	SA0159	capP	GGA	AGG	AD	AG	Nonsyn	gcggac	gcAGGc	949.428	32	0.97		fig|158879.11.peg.164	UDP-N-acetylglucosamine 2-epimerase (EC 5.1.3.14)	UDP-N-acetyl-D-mannosamine dehydrogenase (EC 1.1.1.336)	Heme-degrading monooxygenase, staphylobilin-producing (EC 1.14.99.48)	missense_variant	MODERATE
NC_002745	183429	SA0159	capP	A	G	I	V	Nonsyn	att	Gtt	1106.57	37	1		fig|158879.11.peg.164	UDP-N-acetylglucosamine 2-epimerase (EC 5.1.3.14)	UDP-N-acetyl-D-mannosamine dehydrogenase (EC 1.1.1.336)	Heme-degrading monooxygenase, staphylobilin-producing (EC 1.14.99.48)	missense_variant	MODERATE
NC_002745	183936	SA0159	capP	T	A	S	T	Nonsyn	tca	Aca	1300.85	44	0.96		fig|158879.11.peg.164	UDP-N-acetylglucosamine 2-epimerase (EC 5.1.3.14)	UDP-N-acetyl-D-mannosamine dehydrogenase (EC 1.1.1.336)	Heme-degrading monooxygenase, staphylobilin-producing (EC 1.14.99.48)	missense_variant	MODERATE
NC_002745	183032	SA0159	capP	G	A	T	T	Synon	acg	acA	1069.93	37	0.95		fig|158879.11.peg.164	UDP-N-acetylglucosamine 2-epimerase (EC 5.1.3.14)	UDP-N-acetyl-D-mannosamine dehydrogenase (EC 1.1.1.336)	Heme-degrading monooxygenase, staphylobilin-producing (EC 1.14.99.48)	synonymous_variant	LOW
NC_002745	183056	SA0159	capP	G	A	A	A	Synon	gcg	gcA	708.446	26	1		fig|158879.11.peg.164	UDP-N-acetylglucosamine 2-epimerase (EC 5.1.3.14)	UDP-N-acetyl-D-mannosamine dehydrogenase (EC 1.1.1.336)	Heme-degrading monooxygenase, staphylobilin-producing (EC 1.14.99.48)	synonymous_variant	LOW
NC_002745	183092	SA0159	capP	G	A	Q	Q	Synon	cag	caA	1187.47	39	1		fig|158879.11.peg.164	UDP-N-acetylglucosamine 2-epimerase (EC 5.1.3.14)	UDP-N-acetyl-D-mannosamine dehydrogenase (EC 1.1.1.336)	Heme-degrading monooxygenase, staphylobilin-producing (EC 1.14.99.48)	synonymous_variant	LOW
NC_002745	183173	SA0159	capP	T	C	V	V	Synon	gtt	gtC	1545.95	51	0.98		fig|158879.11.peg.164	UDP-N-acetylglucosamine 2-epimerase (EC 5.1.3.14)	UDP-N-acetyl-D-mannosamine dehydrogenase (EC 1.1.1.336)	Heme-degrading monooxygenase, staphylobilin-producing (EC 1.14.99.48)	synonymous_variant	LOW
NC_002745	1185186	SA1046	carB	T	A	S	T	Nonsyn	tca	Aca	1377.11	45	1		fig|158879.11.peg.1124	Carbamoyl-phosphate synthase large chain (EC 6.3.5.5)	Carbamoyl-phosphate synthase small chain (EC 6.3.5.5)	Orotidine 5'-phosphate decarboxylase (EC 4.1.1.23)	missense_variant	MODERATE
NC_002745	1183862	SA1046	carB	T	A	T	T	Synon	act	acA	2276.2	75	0.99		fig|158879.11.peg.1124	Carbamoyl-phosphate synthase large chain (EC 6.3.5.5)	Carbamoyl-phosphate synthase small chain (EC 6.3.5.5)	Orotidine 5'-phosphate decarboxylase (EC 4.1.1.23)	synonymous_variant	LOW
NC_002745	1184456	SA1046	carB	G	C	G	G	Synon	ggg	ggC	1584.28	53	0.95		fig|158879.11.peg.1124	Carbamoyl-phosphate synthase large chain (EC 6.3.5.5)	Carbamoyl-phosphate synthase small chain (EC 6.3.5.5)	Orotidine 5'-phosphate decarboxylase (EC 4.1.1.23)	synonymous_variant	LOW
NC_002745	1185464	SA1046	carB	A	G	V	V	Synon	gta	gtG	3181.43	107	0.96		fig|158879.11.peg.1124	Carbamoyl-phosphate synthase large chain (EC 6.3.5.5)	Carbamoyl-phosphate synthase small chain (EC 6.3.5.5)	Orotidine 5'-phosphate decarboxylase (EC 4.1.1.23)	synonymous_variant	LOW
NC_002745	1185494	SA1046	carB	G	A	P	P	Synon	ccg	ccA	2921.99	93	1		fig|158879.11.peg.1124	Carbamoyl-phosphate synthase large chain (EC 6.3.5.5)	Carbamoyl-phosphate synthase small chain (EC 6.3.5.5)	Orotidine 5'-phosphate decarboxylase (EC 4.1.1.23)	synonymous_variant	LOW
NC_002745	1185614	SA1046	carB	A	G	V	V	Synon	gta	gtG	2139.7	70	0.97		fig|158879.11.peg.1124	Carbamoyl-phosphate synthase large chain (EC 6.3.5.5)	Carbamoyl-phosphate synthase small chain (EC 6.3.5.5)	Orotidine 5'-phosphate decarboxylase (EC 4.1.1.23)	synonymous_variant	LOW
NC_002745	1185632	SA1046	carB	C	T	N	N	Synon	aac	aaT	1605.4	52	0.98		fig|158879.11.peg.1124	Carbamoyl-phosphate synthase large chain (EC 6.3.5.5)	Carbamoyl-phosphate synthase small chain (EC 6.3.5.5)	Orotidine 5'-phosphate decarboxylase (EC 4.1.1.23)	synonymous_variant	LOW
NC_002745	1185773	SA1046	carB	A	C	V	V	Synon	gta	gtC	1980.04	66	1		fig|158879.11.peg.1124	Carbamoyl-phosphate synthase large chain (EC 6.3.5.5)	Carbamoyl-phosphate synthase small chain (EC 6.3.5.5)	Orotidine 5'-phosphate decarboxylase (EC 4.1.1.23)	synonymous_variant	LOW
NC_002745	1185788	SA1046	carB	G	A	P	P	Synon	ccg	ccA	1498.98	49	0.98		fig|158879.11.peg.1124	Carbamoyl-phosphate synthase large chain (EC 6.3.5.5)	Carbamoyl-phosphate synthase small chain (EC 6.3.5.5)	Orotidine 5'-phosphate decarboxylase (EC 4.1.1.23)	synonymous_variant	LOW
NC_002745	1185848	SA1046	carB	T	A	S	S	Synon	tct	tcA	1757.21	56	1		fig|158879.11.peg.1124	Carbamoyl-phosphate synthase large chain (EC 6.3.5.5)	Carbamoyl-phosphate synthase small chain (EC 6.3.5.5)	Orotidine 5'-phosphate decarboxylase (EC 4.1.1.23)	synonymous_variant	LOW
NC_002745	1185860	SA1046	carB	A	G	V	V	Synon	gta	gtG	2475.43	81	1		fig|158879.11.peg.1124	Carbamoyl-phosphate synthase large chain (EC 6.3.5.5)	Carbamoyl-phosphate synthase small chain (EC 6.3.5.5)	Orotidine 5'-phosphate decarboxylase (EC 4.1.1.23)	synonymous_variant	LOW
NC_002745	1185917	SA1046	carB	T	C	G	G	Synon	ggt	ggC	2811.99	90	0.97		fig|158879.11.peg.1124	Carbamoyl-phosphate synthase large chain (EC 6.3.5.5)	Carbamoyl-phosphate synthase small chain (EC 6.3.5.5)	Orotidine 5'-phosphate decarboxylase (EC 4.1.1.23)	synonymous_variant	LOW
NC_002745	1186091	SA1046	carB	C	T	I	I	Synon	atc	atT	956.238	30	1		fig|158879.11.peg.1124	Carbamoyl-phosphate synthase large chain (EC 6.3.5.5)	Carbamoyl-phosphate synthase small chain (EC 6.3.5.5)	Orotidine 5'-phosphate decarboxylase (EC 4.1.1.23)	synonymous_variant	LOW
NC_002745	1893888	SA1660	cbf1	A	T	A	A	Synon	gct	gcA	1570.01	51	1		fig|158879.11.peg.1789	3'->5' exoribonuclease Bsu YhaM	Foldase protein PrsA precursor (EC 5.2.1.8) @ Foldase clustered with pyrimidine conversion	Plasmid replication DNA element cmp binding-factor 1	synonymous_variant	LOW
NC_002745	1893921	SA1660	cbf1	G	A	N	N	Synon	aac	aaT	1723.63	57	0.95		fig|158879.11.peg.1789	3'->5' exoribonuclease Bsu YhaM	Foldase protein PrsA precursor (EC 5.2.1.8) @ Foldase clustered with pyrimidine conversion	Plasmid replication DNA element cmp binding-factor 1	synonymous_variant	LOW
NC_002745	1893972	SA1660	cbf1	C	A	S	S	Synon	tcg	tcT	1737.74	57	1		fig|158879.11.peg.1789	3'->5' exoribonuclease Bsu YhaM	Foldase protein PrsA precursor (EC 5.2.1.8) @ Foldase clustered with pyrimidine conversion	Plasmid replication DNA element cmp binding-factor 1	synonymous_variant	LOW
NC_002745	1894251	SA1660	cbf1	C	T	L	L	Synon	ttg	ttA	2045.53	68	0.96		fig|158879.11.peg.1789	3'->5' exoribonuclease Bsu YhaM	Foldase protein PrsA precursor (EC 5.2.1.8) @ Foldase clustered with pyrimidine conversion	Plasmid replication DNA element cmp binding-factor 1	synonymous_variant	LOW
NC_002745	2293495	SA2021	cbiO	G	T	H	N	Nonsyn	cat	Aat	2268.9	79	1		fig|158879.11.peg.2188	ATPase component of general energizing module of ECF transporters	ATPase component of general energizing module of ECF transporters	LSU ribosomal protein L17p	missense_variant	MODERATE
NC_002745	2293843	SA2021	cbiO	G	A	H	Y	Nonsyn	cat	Tat	1675.07	54	0.96		fig|158879.11.peg.2188	ATPase component of general energizing module of ECF transporters	ATPase component of general energizing module of ECF transporters	LSU ribosomal protein L17p	missense_variant	MODERATE
NC_002745	2293874	SA2021	cbiO	T	C	V	V	Synon	gta	gtG	1047.32	35	0.95		fig|158879.11.peg.2188	ATPase component of general energizing module of ECF transporters	ATPase component of general energizing module of ECF transporters	LSU ribosomal protein L17p	synonymous_variant	LOW
NC_002745	1784494	SA1557	ccpA	A	G	A	A	Synon	gct	gcC	1070.8	33	1		fig|158879.11.peg.1680	Catabolite control protein A	NAD-independent protein deacetylase AcuC	Chorismate mutase I (EC 5.4.99.5) / 2-keto-3-deoxy-D-arabino-heptulosonate-7-phosphate synthase I beta (EC 2.5.1.54)	synonymous_variant	LOW
NC_002745	65080	SA0058	ccrA	G	A	I	I	Synon	atc	atT	1447	48	1		fig|158879.11.peg.58	Cassette chromosome recombinase A	Site-specific recombinase	hypothetical protein	synonymous_variant	LOW
NC_002745	65221	SA0058	ccrA	T	C	G	G	Synon	gga	ggG	2232.14	76	0.95		fig|158879.11.peg.58	Cassette chromosome recombinase A	Site-specific recombinase	hypothetical protein	synonymous_variant	LOW
NC_002745	65266	SA0058	ccrA	C	T	T	T	Synon	acg	acA	3125.77	101	1		fig|158879.11.peg.58	Cassette chromosome recombinase A	Site-specific recombinase	hypothetical protein	synonymous_variant	LOW
NC_002745	65272	SA0058	ccrA	T	C	E	E	Synon	gaa	gaG	2898.56	99	0.98		fig|158879.11.peg.58	Cassette chromosome recombinase A	Site-specific recombinase	hypothetical protein	synonymous_variant	LOW
NC_002745	65293	SA0058	ccrA	G	A	I	I	Synon	atc	atT	2371.01	77	0.97		fig|158879.11.peg.58	Cassette chromosome recombinase A	Site-specific recombinase	hypothetical protein	synonymous_variant	LOW
NC_002745	65500	SA0058	ccrA	A	T	S	S	Synon	tct	tcA	2568.51	84	0.98		fig|158879.11.peg.58	Cassette chromosome recombinase A	Site-specific recombinase	hypothetical protein	synonymous_variant	LOW
NC_002745	65569	SA0058	ccrA	C	T	T	T	Synon	acg	acA	2170.89	72	1		fig|158879.11.peg.58	Cassette chromosome recombinase A	Site-specific recombinase	hypothetical protein	synonymous_variant	LOW
NC_002745	65611	SA0058	ccrA	T	G	L	L	Synon	cta	ctC	1026.36	34	1		fig|158879.11.peg.58	Cassette chromosome recombinase A	Site-specific recombinase	hypothetical protein	synonymous_variant	LOW
NC_002745	65617	SA0058	ccrA	G	A	N	N	Synon	aac	aaT	798.238	29	1		fig|158879.11.peg.58	Cassette chromosome recombinase A	Site-specific recombinase	hypothetical protein	synonymous_variant	LOW
NC_002745	65935	SA0058	ccrA	GGGC	AGGT	AP	AP	Synon	gcgccc	gcACCT	1505.47	38	1		fig|158879.11.peg.58	Cassette chromosome recombinase A	Site-specific recombinase	hypothetical protein	synonymous_variant	LOW
NC_002745	65944	SA0058	ccrA	G	T	T	T	Synon	acc	acA	1431.56	50	1		fig|158879.11.peg.58	Cassette chromosome recombinase A	Site-specific recombinase	hypothetical protein	synonymous_variant	LOW
NC_002745	66013	SA0058	ccrA	T	C	S	S	Synon	tca	tcG	290.783	11	1		fig|158879.11.peg.58	Cassette chromosome recombinase A	Site-specific recombinase	hypothetical protein	synonymous_variant	LOW
NC_002745	66037	SA0058	ccrA	AAAA	GAAG	IF	IF	Synon	attttt	atCTTC	163.302	7	1		fig|158879.11.peg.58	Cassette chromosome recombinase A	Site-specific recombinase	hypothetical protein	synonymous_variant	LOW
NC_002745	66091	SA0058	ccrA	G	A	H	H	Synon	cac	caT	2669.68	86	0.98		fig|158879.11.peg.58	Cassette chromosome recombinase A	Site-specific recombinase	hypothetical protein	synonymous_variant	LOW
NC_002745	66118	SA0058	ccrA	T	C	T	T	Synon	aca	acG	1399.74	47	1		fig|158879.11.peg.58	Cassette chromosome recombinase A	Site-specific recombinase	hypothetical protein	synonymous_variant	LOW
NC_002745	66166	SA0058	ccrA	TAAT	CAAC	RL	RL	Synon	agatta	agGTTG	1405.78	46	0.96		fig|158879.11.peg.58	Cassette chromosome recombinase A	Site-specific recombinase	hypothetical protein	synonymous_variant	LOW
NC_002745	66187	SA0058	ccrA	A	G	C	C	Synon	tgt	tgC	495.355	20	0.95		fig|158879.11.peg.58	Cassette chromosome recombinase A	Site-specific recombinase	hypothetical protein	synonymous_variant	LOW
NC_002745	66259	SA0058	ccrA	T	A	G	G	Synon	gga	ggT	1664.79	59	0.98		fig|158879.11.peg.58	Cassette chromosome recombinase A	Site-specific recombinase	hypothetical protein	synonymous_variant	LOW
NC_002745	66328	SA0058	ccrA	C	T	Q	Q	Synon	cag	caA	1464.71	47	1		fig|158879.11.peg.58	Cassette chromosome recombinase A	Site-specific recombinase	hypothetical protein	synonymous_variant	LOW
NC_002745	65204	SA0058	ccrA	G	A	T	I	Nonsyn	acc	aTc	2521.24	86	0.97		fig|158879.11.peg.58	Cassette chromosome recombinase A	Site-specific recombinase	hypothetical protein	missense_variant	MODERATE
NC_002745	65391	SA0058	ccrA	C	T	G	S	Nonsyn	ggt	Agt	1042.65	33	0.97		fig|158879.11.peg.58	Cassette chromosome recombinase A	Site-specific recombinase	hypothetical protein	missense_variant	MODERATE
NC_002745	65432	SA0058	ccrA	TT	CG	K	R	Nonsyn	aaa	CGa	1730.25	61	0.97		fig|158879.11.peg.58	Cassette chromosome recombinase A	Site-specific recombinase	hypothetical protein	missense_variant	MODERATE
NC_002745	65559	SA0058	ccrA	C	T	V	I	Nonsyn	gtt	Att	2198.46	70	0.99		fig|158879.11.peg.58	Cassette chromosome recombinase A	Site-specific recombinase	hypothetical protein	missense_variant	MODERATE
NC_002745	65580	SA0058	ccrA	T	C	T	A	Nonsyn	aca	Gca	1573.91	51	0.98		fig|158879.11.peg.58	Cassette chromosome recombinase A	Site-specific recombinase	hypothetical protein	missense_variant	MODERATE
NC_002745	65628	SA0058	ccrA	A	G	S	P	Nonsyn	tct	Cct	1067.05	36	1		fig|158879.11.peg.58	Cassette chromosome recombinase A	Site-specific recombinase	hypothetical protein	missense_variant	MODERATE
NC_002745	65639	SA0058	ccrA	A	G	I	T	Nonsyn	atc	aCc	1475.8	51	1		fig|158879.11.peg.58	Cassette chromosome recombinase A	Site-specific recombinase	hypothetical protein	missense_variant	MODERATE
NC_002745	65651	SA0058	ccrA	G	A	S	L	Nonsyn	tcg	tTg	1730.58	62	0.98		fig|158879.11.peg.58	Cassette chromosome recombinase A	Site-specific recombinase	hypothetical protein	missense_variant	MODERATE
NC_002745	65910	SA0058	ccrA	C	T	A	T	Nonsyn	gca	Aca	2552.08	85	1		fig|158879.11.peg.58	Cassette chromosome recombinase A	Site-specific recombinase	hypothetical protein	missense_variant	MODERATE
NC_002745	66054	SA0058	ccrA	A	G	F	L	Nonsyn	ttc	Ctc	1341.53	48	0.98		fig|158879.11.peg.58	Cassette chromosome recombinase A	Site-specific recombinase	hypothetical protein	missense_variant	MODERATE
NC_002745	66223	SA0058	ccrA	CGTC	TGTT	MT	IT	Nonsyn	atgacg	atAACA	831.285	28	0.97		fig|158879.11.peg.58	Cassette chromosome recombinase A	Site-specific recombinase	hypothetical protein	missense_variant	MODERATE
NC_002745	63430	SA0057	ccrB	C	T	L	L	Synon	ttg	ttA	860.242	28	1		fig|158879.11.peg.57	Site-specific recombinase	hypothetical protein	Cassette chromosome recombinase A	synonymous_variant	LOW
NC_002745	63487	SA0057	ccrB	T	A	I	I	Synon	ata	atT	744.806	24	1		fig|158879.11.peg.57	Site-specific recombinase	hypothetical protein	Cassette chromosome recombinase A	synonymous_variant	LOW
NC_002745	64075	SA0057	ccrB	T	A	T	T	Synon	aca	acT	2227.9	77	0.97		fig|158879.11.peg.57	Site-specific recombinase	hypothetical protein	Cassette chromosome recombinase A	synonymous_variant	LOW
NC_002745	64189	SA0057	ccrB	T	C	K	K	Synon	aaa	aaG	1336.85	44	0.88		fig|158879.11.peg.57	Site-specific recombinase	hypothetical protein	Cassette chromosome recombinase A	synonymous_variant	LOW
NC_002745	64270	SA0057	ccrB	A	C	L	L	Synon	ctt	ctG	1830.9	60	0.98		fig|158879.11.peg.57	Site-specific recombinase	hypothetical protein	Cassette chromosome recombinase A	synonymous_variant	LOW
NC_002745	64336	SA0057	ccrB	T	A	P	P	Synon	cca	ccT	1364.22	50	0.98		fig|158879.11.peg.57	Site-specific recombinase	hypothetical protein	Cassette chromosome recombinase A	synonymous_variant	LOW
NC_002745	64348	SA0057	ccrB	TATA	GATG	YI	YI	Synon	tatata	taCATC	633.126	19	1		fig|158879.11.peg.57	Site-specific recombinase	hypothetical protein	Cassette chromosome recombinase A	synonymous_variant	LOW
NC_002745	64441	SA0057	ccrB	G	T	G	G	Synon	ggc	ggA	111.255	6	1		fig|158879.11.peg.57	Site-specific recombinase	hypothetical protein	Cassette chromosome recombinase A	synonymous_variant	LOW
NC_002745	64471	SA0057	ccrB	C	T	V	V	Synon	gtg	gtA	1167.34	38	1		fig|158879.11.peg.57	Site-specific recombinase	hypothetical protein	Cassette chromosome recombinase A	synonymous_variant	LOW
NC_002745	64492	SA0057	ccrB	A	G	N	N	Synon	aat	aaC	948.027	32	1		fig|158879.11.peg.57	Site-specific recombinase	hypothetical protein	Cassette chromosome recombinase A	synonymous_variant	LOW
NC_002745	64501	SA0057	ccrB	C	T	L	L	Synon	ctg	ctA	156.381	6	1		fig|158879.11.peg.57	Site-specific recombinase	hypothetical protein	Cassette chromosome recombinase A	synonymous_variant	LOW
NC_002745	64534	SA0057	ccrB	GCCCAGCGGC	ACCTAGTGGT	LPLG	LPLG	Synon	ttgccgctgggc	ttACCACTAGGT	315.612	14	1		fig|158879.11.peg.57	Site-specific recombinase	hypothetical protein	Cassette chromosome recombinase A	synonymous_variant	LOW
NC_002745	64597	SA0057	ccrB	A	G	N	N	Synon	aat	aaC	2774.74	95	0.95		fig|158879.11.peg.57	Site-specific recombinase	hypothetical protein	Cassette chromosome recombinase A	synonymous_variant	LOW
NC_002745	64645	SA0057	ccrB	T	C	Q	Q	Synon	caa	caG	1780.32	64	1		fig|158879.11.peg.57	Site-specific recombinase	hypothetical protein	Cassette chromosome recombinase A	synonymous_variant	LOW
NC_002745	64657	SA0057	ccrB	C	T	K	K	Synon	aag	aaA	1274.56	46	1		fig|158879.11.peg.57	Site-specific recombinase	hypothetical protein	Cassette chromosome recombinase A	synonymous_variant	LOW
NC_002745	64663	SA0057	ccrB	CGAT	AGAA	SS	SS	Synon	tcatcg	tcTTCT	933.441	29	1		fig|158879.11.peg.57	Site-specific recombinase	hypothetical protein	Cassette chromosome recombinase A	synonymous_variant	LOW
NC_002745	64693	SA0057	ccrB	T	C	L	L	Synon	tta	ttG	1379.8	47	1		fig|158879.11.peg.57	Site-specific recombinase	hypothetical protein	Cassette chromosome recombinase A	synonymous_variant	LOW
NC_002745	64783	SA0057	ccrB	G	T	V	V	Synon	gtc	gtA	2881.65	100	0.99		fig|158879.11.peg.57	Site-specific recombinase	hypothetical protein	Cassette chromosome recombinase A	synonymous_variant	LOW
NC_002745	64813	SA0057	ccrB	C	T	A	A	Synon	gcg	gcA	700.541	29	1		fig|158879.11.peg.57	Site-specific recombinase	hypothetical protein	Cassette chromosome recombinase A	synonymous_variant	LOW
NC_002745	64819	SA0057	ccrB	C	T	K	K	Synon	aag	aaA	722.379	31	1		fig|158879.11.peg.57	Site-specific recombinase	hypothetical protein	Cassette chromosome recombinase A	synonymous_variant	LOW
NC_002745	64845	SA0057	ccrB	GA	TG	NR	NR	Synon	aatcga	aaCAga	1241.68	45	0.94		fig|158879.11.peg.57	Site-specific recombinase	hypothetical protein	Cassette chromosome recombinase A	synonymous_variant	LOW
NC_002745	63669	SA0057	ccrB	G	T	P	T	Nonsyn	cct	Act	1307.41	45	0.98		fig|158879.11.peg.57	Site-specific recombinase	hypothetical protein	Cassette chromosome recombinase A	missense_variant	MODERATE
NC_002745	63810	SA0057	ccrB	G	T	L	I	Nonsyn	cta	Ata	1834.05	58	0.98		fig|158879.11.peg.57	Site-specific recombinase	hypothetical protein	Cassette chromosome recombinase A	missense_variant	MODERATE
NC_002745	64454	SA0057	ccrB	G	C	S	C	Nonsyn	tcc	tGc	652.378	24	1		fig|158879.11.peg.57	Site-specific recombinase	hypothetical protein	Cassette chromosome recombinase A	missense_variant	MODERATE
NC_002745	64803	SA0057	ccrB	A	T	Y	N	Nonsyn	tat	Aat	1029.77	41	0.95		fig|158879.11.peg.57	Site-specific recombinase	hypothetical protein	Cassette chromosome recombinase A	missense_variant	MODERATE
NC_002745	64825	SA0057	ccrB	T	C	I	M	Nonsyn	ata	atG	932.986	37	1		fig|158879.11.peg.57	Site-specific recombinase	hypothetical protein	Cassette chromosome recombinase A	missense_variant	MODERATE
NC_002745	1603708	SA1397	cdd	T	C	L	L	Synon	tta	ttG	2400.16	81	0.96		fig|158879.11.peg.1503	Cytidine deaminase (EC 3.5.4.5)	GTP-binding protein Era	Diacylglycerol kinase (EC 2.7.1.107)	synonymous_variant	LOW
NC_002745	942145	SA0831	cdr	C	T	D	N	Nonsyn	gat	Aat	1725.86	58	1		fig|158879.11.peg.885	CoA-disulfide reductase (EC 1.8.1.14)	Uncharacterized protein UPF0344	FIG002540: Haloacid dehalogenase-like hydrolase	missense_variant	MODERATE
NC_002745	942322	SA0831	cdr	T	C	I	V	Nonsyn	ata	Gta	815.593	28	0.97		fig|158879.11.peg.885	CoA-disulfide reductase (EC 1.8.1.14)	Uncharacterized protein UPF0344	FIG002540: Haloacid dehalogenase-like hydrolase	missense_variant	MODERATE
NC_002745	942508	SA0831	cdr	T	A	T	S	Nonsyn	act	Tct	1438	47	1		fig|158879.11.peg.885	CoA-disulfide reductase (EC 1.8.1.14)	Uncharacterized protein UPF0344	FIG002540: Haloacid dehalogenase-like hydrolase	missense_variant	MODERATE
NC_002745	942612	SA0831	cdr	T	C	K	R	Nonsyn	aaa	aGa	1530.25	50	0.94		fig|158879.11.peg.885	CoA-disulfide reductase (EC 1.8.1.14)	Uncharacterized protein UPF0344	FIG002540: Haloacid dehalogenase-like hydrolase	missense_variant	MODERATE
NC_002745	941669	SA0831	cdr	C	T	R	R	Synon	agg	agA	2198.6	75	1		fig|158879.11.peg.885	CoA-disulfide reductase (EC 1.8.1.14)	Uncharacterized protein UPF0344	FIG002540: Haloacid dehalogenase-like hydrolase	synonymous_variant	LOW
NC_002745	941729	SA0831	cdr	C	T	V	V	Synon	gtg	gtA	1608.55	53	0.98		fig|158879.11.peg.885	CoA-disulfide reductase (EC 1.8.1.14)	Uncharacterized protein UPF0344	FIG002540: Haloacid dehalogenase-like hydrolase	synonymous_variant	LOW
NC_002745	941759	SA0831	cdr	A	G	N	N	Synon	aat	aaC	1955.5	61	0.95		fig|158879.11.peg.885	CoA-disulfide reductase (EC 1.8.1.14)	Uncharacterized protein UPF0344	FIG002540: Haloacid dehalogenase-like hydrolase	synonymous_variant	LOW
NC_002745	942215	SA0831	cdr	A	G	A	A	Synon	gct	gcC	1645.02	54	0.98		fig|158879.11.peg.885	CoA-disulfide reductase (EC 1.8.1.14)	Uncharacterized protein UPF0344	FIG002540: Haloacid dehalogenase-like hydrolase	synonymous_variant	LOW
NC_002745	942278	SA0831	cdr	G	A	Y	Y	Synon	tac	taT	922.404	28	1		fig|158879.11.peg.885	CoA-disulfide reductase (EC 1.8.1.14)	Uncharacterized protein UPF0344	FIG002540: Haloacid dehalogenase-like hydrolase	synonymous_variant	LOW
NC_002745	942311	SA0831	cdr	C	A	G	G	Synon	ggg	ggT	770.001	26	1		fig|158879.11.peg.885	CoA-disulfide reductase (EC 1.8.1.14)	Uncharacterized protein UPF0344	FIG002540: Haloacid dehalogenase-like hydrolase	synonymous_variant	LOW
NC_002745	942488	SA0831	cdr	G	T	T	T	Synon	acc	acA	1090.94	37	0.97		fig|158879.11.peg.885	CoA-disulfide reductase (EC 1.8.1.14)	Uncharacterized protein UPF0344	FIG002540: Haloacid dehalogenase-like hydrolase	synonymous_variant	LOW
NC_002745	1250057	SA1104	cdsA	A	G	L	L	Synon	tta	ttG	868.342	27	0.9		fig|158879.11.peg.1183	Phosphatidate cytidylyltransferase (EC 2.7.7.41)	Undecaprenyl diphosphate synthase (EC 2.5.1.31)	Intramembrane protease RasP/YluC, implicated in cell division based on FtsL cleavage	synonymous_variant	LOW
NC_002745	1250075	SA1104	cdsA	C	T	G	G	Synon	ggc	ggT	803.181	25	1		fig|158879.11.peg.1183	Phosphatidate cytidylyltransferase (EC 2.7.7.41)	Undecaprenyl diphosphate synthase (EC 2.5.1.31)	Intramembrane protease RasP/YluC, implicated in cell division based on FtsL cleavage	synonymous_variant	LOW
NC_002745	1250111	SA1104	cdsA	G	A	K	K	Synon	aag	aaA	1180.34	39	1		fig|158879.11.peg.1183	Phosphatidate cytidylyltransferase (EC 2.7.7.41)	Undecaprenyl diphosphate synthase (EC 2.5.1.31)	Intramembrane protease RasP/YluC, implicated in cell division based on FtsL cleavage	synonymous_variant	LOW
NC_002745	1250156	SA1104	cdsA	GCCT	ACCA	VP	VP	Synon	gtgcct	gtACCA	1612.86	50	0.91		fig|158879.11.peg.1183	Phosphatidate cytidylyltransferase (EC 2.7.7.41)	Undecaprenyl diphosphate synthase (EC 2.5.1.31)	Intramembrane protease RasP/YluC, implicated in cell division based on FtsL cleavage	synonymous_variant	LOW
NC_002745	1205562	SA1065	cfxE	T	C	G	G	Synon	ggt	ggC	434.322	15	1		fig|158879.11.peg.1144	Ribulose-phosphate 3-epimerase (EC 5.1.3.1)	Ribosome small subunit biogenesis RbfA-release protein RsgA	Thiamin pyrophosphokinase (EC 2.7.6.2)	synonymous_variant	LOW
NC_002745	1205881	SA1065	cfxE	T	C	L	L	Synon	tta	Cta	2492.88	81	0.95		fig|158879.11.peg.1144	Ribulose-phosphate 3-epimerase (EC 5.1.3.1)	Ribosome small subunit biogenesis RbfA-release protein RsgA	Thiamin pyrophosphokinase (EC 2.7.6.2)	synonymous_variant	LOW
NC_002745	1206090	SA1065	cfxE	A	G	E	E	Synon	gaa	gaG	2359.79	86	1		fig|158879.11.peg.1144	Ribulose-phosphate 3-epimerase (EC 5.1.3.1)	Ribosome small subunit biogenesis RbfA-release protein RsgA	Thiamin pyrophosphokinase (EC 2.7.6.2)	synonymous_variant	LOW
NC_002745	1279635	SA1127	cinA	G	A	A	T	Nonsyn	gca	Aca	1380.71	45	1		fig|158879.11.peg.1206	ADP-ribose pyrophosphatase of COG1058 family (EC 3.6.1.13) / Nicotinamide-nucleotide amidase (EC 3.5.1.42)	CDP-diacylglycerol--glycerol-3-phosphate 3-phosphatidyltransferase (EC 2.7.8.5)	RecA protein	missense_variant	MODERATE
NC_002745	1280365	SA1127	cinA	T	C	V	A	Nonsyn	gtg	gCg	441.328	17	1		fig|158879.11.peg.1206	ADP-ribose pyrophosphatase of COG1058 family (EC 3.6.1.13) / Nicotinamide-nucleotide amidase (EC 3.5.1.42)	CDP-diacylglycerol--glycerol-3-phosphate 3-phosphatidyltransferase (EC 2.7.8.5)	RecA protein	missense_variant	MODERATE
NC_002745	1279422	SA1127	cinA	T	C	L	L	Synon	tta	Cta	1297.55	42	1		fig|158879.11.peg.1206	ADP-ribose pyrophosphatase of COG1058 family (EC 3.6.1.13) / Nicotinamide-nucleotide amidase (EC 3.5.1.42)	CDP-diacylglycerol--glycerol-3-phosphate 3-phosphatidyltransferase (EC 2.7.8.5)	RecA protein	synonymous_variant	LOW
NC_002745	1280270	SA1127	cinA	C	T	V	V	Synon	gtc	gtT	2101.27	73	0.99		fig|158879.11.peg.1206	ADP-ribose pyrophosphatase of COG1058 family (EC 3.6.1.13) / Nicotinamide-nucleotide amidase (EC 3.5.1.42)	CDP-diacylglycerol--glycerol-3-phosphate 3-phosphatidyltransferase (EC 2.7.8.5)	RecA protein	synonymous_variant	LOW
NC_002745	1349525	SA1184	citB	A	G	V	V	Synon	gta	gtG	1482.79	51	0.96		fig|158879.11.peg.1276	Aconitate hydratase (EC 4.2.1.3)	hypothetical protein	4-hydroxybenzoyl-CoA thioesterase family active site	synonymous_variant	LOW
NC_002745	1351019	SA1184	citB	G	A	Q	Q	Synon	cag	caA	1860.71	58	0.98		fig|158879.11.peg.1276	Aconitate hydratase (EC 4.2.1.3)	hypothetical protein	4-hydroxybenzoyl-CoA thioesterase family active site	synonymous_variant	LOW
NC_002745	1731433	SA1518	citZ	A	G	F	F	Synon	ttt	ttC	1887.92	62	0.98		fig|158879.11.peg.1638	Citrate synthase (si) (EC 2.3.3.1)	Isocitrate dehydrogenase [NADP] (EC 1.1.1.42)	D-serine/D-alanine/glycine transporter	synonymous_variant	LOW
NC_002745	1731571	SA1518	citZ	A	G	A	A	Synon	gct	gcC	4071.18	130	0.98		fig|158879.11.peg.1638	Citrate synthase (si) (EC 2.3.3.1)	Isocitrate dehydrogenase [NADP] (EC 1.1.1.42)	D-serine/D-alanine/glycine transporter	synonymous_variant	LOW
NC_002745	1731625	SA1518	citZ	T	C	T	T	Synon	aca	acG	3811.48	123	0.99		fig|158879.11.peg.1638	Citrate synthase (si) (EC 2.3.3.1)	Isocitrate dehydrogenase [NADP] (EC 1.1.1.42)	D-serine/D-alanine/glycine transporter	synonymous_variant	LOW
NC_002745	849061	SA0742	clfA	A	G	N	S	Nonsyn	aat	aGt	3649.71	123	0.98		fig|158879.11.peg.786	Clumping factor ClfA, fibrinogen-binding protein	hypothetical protein	Secreted von Willebrand factor-binding protein VWbp	missense_variant	MODERATE
NC_002745	849091	SA0742	clfA	G	A	S	N	Nonsyn	agt	aAt	2186.65	75	1		fig|158879.11.peg.786	Clumping factor ClfA, fibrinogen-binding protein	hypothetical protein	Secreted von Willebrand factor-binding protein VWbp	missense_variant	MODERATE
NC_002745	849105	SA0742	clfA	C	A	P	T	Nonsyn	cca	Aca	2525.38	81	1		fig|158879.11.peg.786	Clumping factor ClfA, fibrinogen-binding protein	hypothetical protein	Secreted von Willebrand factor-binding protein VWbp	missense_variant	MODERATE
NC_002745	849111	SA0742	clfA	A	G	T	A	Nonsyn	acg	Gcg	1483.61	53	0.98		fig|158879.11.peg.786	Clumping factor ClfA, fibrinogen-binding protein	hypothetical protein	Secreted von Willebrand factor-binding protein VWbp	missense_variant	MODERATE
NC_002745	849517	SA0742	clfA	C	A	T	K	Nonsyn	aca	aAa	1992.7	64	0.98		fig|158879.11.peg.786	Clumping factor ClfA, fibrinogen-binding protein	hypothetical protein	Secreted von Willebrand factor-binding protein VWbp	missense_variant	MODERATE
NC_002745	849540	SA0742	clfA	ACA	GCT	T	A	Nonsyn	aca	GCT	1226.18	36	1		fig|158879.11.peg.786	Clumping factor ClfA, fibrinogen-binding protein	hypothetical protein	Secreted von Willebrand factor-binding protein VWbp	missense_variant	MODERATE
NC_002745	851219	SA0742	clfA	C	A	D	E	Nonsyn	gac	gaA	1286.61	53	0.98		fig|158879.11.peg.786	Clumping factor ClfA, fibrinogen-binding protein	hypothetical protein	Secreted von Willebrand factor-binding protein VWbp	missense_variant	MODERATE
NC_002745	851400	SA0742	clfA	T	A	L	I	Nonsyn	tta	Ata	898.815	33	1		fig|158879.11.peg.786	Clumping factor ClfA, fibrinogen-binding protein	hypothetical protein	Secreted von Willebrand factor-binding protein VWbp	missense_variant	MODERATE
NC_002745	849491	SA0742	clfA	A	C	P	P	Synon	cca	ccC	331.6	14	0.93		fig|158879.11.peg.786	Clumping factor ClfA, fibrinogen-binding protein	hypothetical protein	Secreted von Willebrand factor-binding protein VWbp	synonymous_variant	LOW
NC_002745	849554	SA0742	clfA	A	T	G	G	Synon	gga	ggT	239.362	11	1		fig|158879.11.peg.786	Clumping factor ClfA, fibrinogen-binding protein	hypothetical protein	Secreted von Willebrand factor-binding protein VWbp	synonymous_variant	LOW
NC_002745	849620	SA0742	clfA	A	T	S	S	Synon	tca	tcT	229.449	8	1		fig|158879.11.peg.786	Clumping factor ClfA, fibrinogen-binding protein	hypothetical protein	Secreted von Willebrand factor-binding protein VWbp	synonymous_variant	LOW
NC_002745	849632	SA0742	clfA	G	A	T	T	Synon	acg	acA	520.972	20	1		fig|158879.11.peg.786	Clumping factor ClfA, fibrinogen-binding protein	hypothetical protein	Secreted von Willebrand factor-binding protein VWbp	synonymous_variant	LOW
NC_002745	849638	SA0742	clfA	T	C	D	D	Synon	gat	gaC	799.587	28	1		fig|158879.11.peg.786	Clumping factor ClfA, fibrinogen-binding protein	hypothetical protein	Secreted von Willebrand factor-binding protein VWbp	synonymous_variant	LOW
NC_002745	849668	SA0742	clfA	CCAA	TCAG	RQ	RQ	Synon	cgccaa	cgTCAG	905.993	28	0.97		fig|158879.11.peg.786	Clumping factor ClfA, fibrinogen-binding protein	hypothetical protein	Secreted von Willebrand factor-binding protein VWbp	synonymous_variant	LOW
NC_002745	849692	SA0742	clfA	C	T	S	S	Synon	agc	agT	341.828	13	1		fig|158879.11.peg.786	Clumping factor ClfA, fibrinogen-binding protein	hypothetical protein	Secreted von Willebrand factor-binding protein VWbp	synonymous_variant	LOW
NC_002745	849926	SA0742	clfA	C	T	D	D	Synon	gac	gaT	132.326	5	0.83		fig|158879.11.peg.786	Clumping factor ClfA, fibrinogen-binding protein	hypothetical protein	Secreted von Willebrand factor-binding protein VWbp	synonymous_variant	LOW
NC_002745	849947	SA0742	clfA	T	A	I	I	Synon	att	atA	214.669	7	1		fig|158879.11.peg.786	Clumping factor ClfA, fibrinogen-binding protein	hypothetical protein	Secreted von Willebrand factor-binding protein VWbp	synonymous_variant	LOW
NC_002745	850226	SA0742	clfA	TGGC	GGGT	SG	SG	Synon	tctggc	tcGGGT	2367.41	72	0.95		fig|158879.11.peg.786	Clumping factor ClfA, fibrinogen-binding protein	hypothetical protein	Secreted von Willebrand factor-binding protein VWbp	synonymous_variant	LOW
NC_002745	850322	SA0742	clfA	T	C	S	S	Synon	agt	agC	251.75	35	1		fig|158879.11.peg.786	Clumping factor ClfA, fibrinogen-binding protein	hypothetical protein	Secreted von Willebrand factor-binding protein VWbp	synonymous_variant	LOW
NC_002745	850328	SA0742	clfA	AGAT	CGAC	SD	SD	Synon	tcagat	tcCGAC	55.413	6	1		fig|158879.11.peg.786	Clumping factor ClfA, fibrinogen-binding protein	hypothetical protein	Secreted von Willebrand factor-binding protein VWbp	synonymous_variant	LOW
NC_002745	850463	SA0742	clfA	GAGT	AAGC	AS	AS	Synon	gcgagt	gcAAGC	55.6469	9	0.9		fig|158879.11.peg.786	Clumping factor ClfA, fibrinogen-binding protein	hypothetical protein	Secreted von Willebrand factor-binding protein VWbp	synonymous_variant	LOW
NC_002745	850490	SA0742	clfA	A	C	S	S	Synon	tca	tcC	54.8044	10	1		fig|158879.11.peg.786	Clumping factor ClfA, fibrinogen-binding protein	hypothetical protein	Secreted von Willebrand factor-binding protein VWbp	synonymous_variant	LOW
NC_002745	850499	SA0742	clfA	T	C	D	D	Synon	gat	gaC	35.8841	7	1		fig|158879.11.peg.786	Clumping factor ClfA, fibrinogen-binding protein	hypothetical protein	Secreted von Willebrand factor-binding protein VWbp	synonymous_variant	LOW
NC_002745	850667	SA0742	clfA	C	T	D	D	Synon	gac	gaT	71.0061	6	0.75		fig|158879.11.peg.786	Clumping factor ClfA, fibrinogen-binding protein	hypothetical protein	Secreted von Willebrand factor-binding protein VWbp	synonymous_variant	LOW
NC_002745	850676	SA0742	clfA	C	A	S	S	Synon	tcc	tcA	129.418	21	1		fig|158879.11.peg.786	Clumping factor ClfA, fibrinogen-binding protein	hypothetical protein	Secreted von Willebrand factor-binding protein VWbp	synonymous_variant	LOW
NC_002745	850802	SA0742	clfA	C	A	S	S	Synon	tcc	tcA	195.122	27	0.55		fig|158879.11.peg.786	Clumping factor ClfA, fibrinogen-binding protein	hypothetical protein	Secreted von Willebrand factor-binding protein VWbp	synonymous_variant	LOW
NC_002745	850823	SA0742	clfA	C	T	D	D	Synon	gac	gaT	153.469	20	0.67		fig|158879.11.peg.786	Clumping factor ClfA, fibrinogen-binding protein	hypothetical protein	Secreted von Willebrand factor-binding protein VWbp	synonymous_variant	LOW
NC_002745	850832	SA0742	clfA	A	C	S	S	Synon	tca	tcC	17.4129	6	0.55		fig|158879.11.peg.786	Clumping factor ClfA, fibrinogen-binding protein	hypothetical protein	Secreted von Willebrand factor-binding protein VWbp	synonymous_variant	LOW
NC_002745	850865	SA0742	clfA	CTCA	TTCC	DS	DS	Synon	gactca	gaTTCC	15.5765	10	0.34		fig|158879.11.peg.786	Clumping factor ClfA, fibrinogen-binding protein	hypothetical protein	Secreted von Willebrand factor-binding protein VWbp	synonymous_variant	LOW
NC_002745	850892	SA0742	clfA	C	A	S	S	Synon	tcc	tcA	371.511	39	0.68		fig|158879.11.peg.786	Clumping factor ClfA, fibrinogen-binding protein	hypothetical protein	Secreted von Willebrand factor-binding protein VWbp	synonymous_variant	LOW
NC_002745	850931	SA0742	clfA	T	C	D	D	Synon	gat	gaC	623.121	86	0.66		fig|158879.11.peg.786	Clumping factor ClfA, fibrinogen-binding protein	hypothetical protein	Secreted von Willebrand factor-binding protein VWbp	synonymous_variant	LOW
NC_002745	850961	SA0742	clfA	T	C	D	D	Synon	gat	gaC	365.929	27	0.93		fig|158879.11.peg.786	Clumping factor ClfA, fibrinogen-binding protein	hypothetical protein	Secreted von Willebrand factor-binding protein VWbp	synonymous_variant	LOW
NC_002745	851114	SA0742	clfA	CGAT	TGAC	SD	SD	Synon	agcgat	agTGAC	253.853	18	0.9		fig|158879.11.peg.786	Clumping factor ClfA, fibrinogen-binding protein	hypothetical protein	Secreted von Willebrand factor-binding protein VWbp	synonymous_variant	LOW
NC_002745	851366	SA0742	clfA	G	A	A	A	Synon	gcg	gcA	1448.28	52	1		fig|158879.11.peg.786	Clumping factor ClfA, fibrinogen-binding protein	hypothetical protein	Secreted von Willebrand factor-binding protein VWbp	synonymous_variant	LOW
NC_002745	2718988	SA2423	clfB	T	A	E	D	Nonsyn	gaa	gaT	923.97	99	0.95		fig|158879.11.peg.2625	Clumping factor ClfB, fibrinogen binding protein	Tributyrin esterase	Transcriptional regulator ArcR essential for anaerobic expression of the ADI pathway, Crp/Fnr family	missense_variant	MODERATE
NC_002745	2719613	SA2423	clfB	G	A	T	I	Nonsyn	aca	aTa	1512.71	47	0.98		fig|158879.11.peg.2625	Clumping factor ClfB, fibrinogen binding protein	Tributyrin esterase	Transcriptional regulator ArcR essential for anaerobic expression of the ADI pathway, Crp/Fnr family	missense_variant	MODERATE
NC_002745	2718568	SA2423	clfB	G	A	D	D	Synon	gac	gaT	534.881	70	0.52		fig|158879.11.peg.2625	Clumping factor ClfB, fibrinogen binding protein	Tributyrin esterase	Transcriptional regulator ArcR essential for anaerobic expression of the ADI pathway, Crp/Fnr family	synonymous_variant	LOW
NC_002745	2719228	SA2423	clfB	A	G	D	D	Synon	gat	gaC	446.519	19	1		fig|158879.11.peg.2625	Clumping factor ClfB, fibrinogen binding protein	Tributyrin esterase	Transcriptional regulator ArcR essential for anaerobic expression of the ADI pathway, Crp/Fnr family	synonymous_variant	LOW
NC_002745	2719243	SA2423	clfB	T	C	P	P	Synon	cca	ccG	557.171	26	1		fig|158879.11.peg.2625	Clumping factor ClfB, fibrinogen binding protein	Tributyrin esterase	Transcriptional regulator ArcR essential for anaerobic expression of the ADI pathway, Crp/Fnr family	synonymous_variant	LOW
NC_002745	948892	SA0835	clpB	A	G	N	S	Nonsyn	aat	aGt	737.842	26	1		fig|158879.11.peg.890	ClpB protein	Putative O-acetyltransferase SAS0844 (EC 2.3.1.-)	Transcriptional regulator, LysR family	missense_variant	MODERATE
NC_002745	948677	SA0835	clpB	C	T	I	I	Synon	atc	atT	1698.39	55	0.98		fig|158879.11.peg.890	ClpB protein	Putative O-acetyltransferase SAS0844 (EC 2.3.1.-)	Transcriptional regulator, LysR family	synonymous_variant	LOW
NC_002745	948938	SA0835	clpB	C	T	D	D	Synon	gac	gaT	1380.96	46	1		fig|158879.11.peg.890	ClpB protein	Putative O-acetyltransferase SAS0844 (EC 2.3.1.-)	Transcriptional regulator, LysR family	synonymous_variant	LOW
NC_002745	948956	SA0835	clpB	TC	AT	PL	PL	Synon	cctcta	ccATta	755.476	28	1		fig|158879.11.peg.890	ClpB protein	Putative O-acetyltransferase SAS0844 (EC 2.3.1.-)	Transcriptional regulator, LysR family	synonymous_variant	LOW
NC_002745	948989	SA0835	clpB	C	T	D	D	Synon	gac	gaT	815.489	26	0.96		fig|158879.11.peg.890	ClpB protein	Putative O-acetyltransferase SAS0844 (EC 2.3.1.-)	Transcriptional regulator, LysR family	synonymous_variant	LOW
NC_002745	948995	SA0835	clpB	A	C	I	I	Synon	ata	atC	760.102	25	1		fig|158879.11.peg.890	ClpB protein	Putative O-acetyltransferase SAS0844 (EC 2.3.1.-)	Transcriptional regulator, LysR family	synonymous_variant	LOW
NC_002745	949028	SA0835	clpB	G	A	Q	Q	Synon	cag	caA	398.923	15	1		fig|158879.11.peg.890	ClpB protein	Putative O-acetyltransferase SAS0844 (EC 2.3.1.-)	Transcriptional regulator, LysR family	synonymous_variant	LOW
NC_002745	562709	SA0483	clpC	A	G	E	E	Synon	gaa	gaG	2661.12	92	0.98		fig|158879.11.peg.508	ATP-dependent Clp protease, ATP-binding subunit ClpC	Arginine kinase (EC 2.7.3.3)	DNA repair protein RadA	synonymous_variant	LOW
NC_002745	562736	SA0483	clpC	A	C	A	A	Synon	gca	gcC	2626.74	88	0.99		fig|158879.11.peg.508	ATP-dependent Clp protease, ATP-binding subunit ClpC	Arginine kinase (EC 2.7.3.3)	DNA repair protein RadA	synonymous_variant	LOW
NC_002745	563300	SA0483	clpC	A	G	V	V	Synon	gta	gtG	2105.28	70	0.96		fig|158879.11.peg.508	ATP-dependent Clp protease, ATP-binding subunit ClpC	Arginine kinase (EC 2.7.3.3)	DNA repair protein RadA	synonymous_variant	LOW
NC_002745	563588	SA0483	clpC	A	G	K	K	Synon	aaa	aaG	2746.71	99	1		fig|158879.11.peg.508	ATP-dependent Clp protease, ATP-binding subunit ClpC	Arginine kinase (EC 2.7.3.3)	DNA repair protein RadA	synonymous_variant	LOW
NC_002745	564914	SA0483	clpC	T	A	V	V	Synon	gtt	gtA	697.752	24	1		fig|158879.11.peg.508	ATP-dependent Clp protease, ATP-binding subunit ClpC	Arginine kinase (EC 2.7.3.3)	DNA repair protein RadA	synonymous_variant	LOW
NC_002745	2621069	SA2336	clpL	C	A	Q	K	Nonsyn	caa	Aaa	655.182	21	1		fig|158879.11.peg.2533	ClpE-like protein	Methylated-DNA--protein-cysteine methyltransferase (EC 2.1.1.63)	hypothetical protein	missense_variant	MODERATE
NC_002745	2621168	SA2336	clpL	A	G	S	G	Nonsyn	agc	Ggc	1167.02	40	1		fig|158879.11.peg.2533	ClpE-like protein	Methylated-DNA--protein-cysteine methyltransferase (EC 2.1.1.63)	hypothetical protein	missense_variant	MODERATE
NC_002745	2621176	SA2336	clpL	A	C	Q	H	Nonsyn	caa	caC	1163.74	37	1		fig|158879.11.peg.2533	ClpE-like protein	Methylated-DNA--protein-cysteine methyltransferase (EC 2.1.1.63)	hypothetical protein	missense_variant	MODERATE
NC_002745	2621098	SA2336	clpL	T	A	G	G	Synon	ggt	ggA	871.798	27	1		fig|158879.11.peg.2533	ClpE-like protein	Methylated-DNA--protein-cysteine methyltransferase (EC 2.1.1.63)	hypothetical protein	synonymous_variant	LOW
NC_002745	2621353	SA2336	clpL	C	T	V	V	Synon	gtc	gtT	1351.18	42	1		fig|158879.11.peg.2533	ClpE-like protein	Methylated-DNA--protein-cysteine methyltransferase (EC 2.1.1.63)	hypothetical protein	synonymous_variant	LOW
NC_002745	2621497	SA2336	clpL	T	C	D	D	Synon	gat	gaC	1754.91	58	1		fig|158879.11.peg.2533	ClpE-like protein	Methylated-DNA--protein-cysteine methyltransferase (EC 2.1.1.63)	hypothetical protein	synonymous_variant	LOW
NC_002745	2622136	SA2336	clpL	C	T	N	N	Synon	aac	aaT	1891.36	62	0.98		fig|158879.11.peg.2533	ClpE-like protein	Methylated-DNA--protein-cysteine methyltransferase (EC 2.1.1.63)	hypothetical protein	synonymous_variant	LOW
NC_002745	2622205	SA2336	clpL	C	T	G	G	Synon	ggc	ggT	1942.48	62	1		fig|158879.11.peg.2533	ClpE-like protein	Methylated-DNA--protein-cysteine methyltransferase (EC 2.1.1.63)	hypothetical protein	synonymous_variant	LOW
NC_002745	2622334	SA2336	clpL	C	T	R	R	Synon	cgc	cgT	980.91	36	1		fig|158879.11.peg.2533	ClpE-like protein	Methylated-DNA--protein-cysteine methyltransferase (EC 2.1.1.63)	hypothetical protein	synonymous_variant	LOW
NC_002745	2622367	SA2336	clpL	T	C	G	G	Synon	ggt	ggC	1202.41	40	0.98		fig|158879.11.peg.2533	ClpE-like protein	Methylated-DNA--protein-cysteine methyltransferase (EC 2.1.1.63)	hypothetical protein	synonymous_variant	LOW
NC_002745	2622374	SA2336	clpL	T	C	L	L	Synon	tta	Cta	1257.07	42	1		fig|158879.11.peg.2533	ClpE-like protein	Methylated-DNA--protein-cysteine methyltransferase (EC 2.1.1.63)	hypothetical protein	synonymous_variant	LOW
NC_002745	2622382	SA2336	clpL	C	T	V	V	Synon	gtc	gtT	1263.11	42	1		fig|158879.11.peg.2533	ClpE-like protein	Methylated-DNA--protein-cysteine methyltransferase (EC 2.1.1.63)	hypothetical protein	synonymous_variant	LOW
NC_002745	2622434	SA2336	clpL	C	T	L	L	Synon	cta	Tta	1765.89	58	1		fig|158879.11.peg.2533	ClpE-like protein	Methylated-DNA--protein-cysteine methyltransferase (EC 2.1.1.63)	hypothetical protein	synonymous_variant	LOW
NC_002745	2622457	SA2336	clpL	T	G	L	L	Synon	ctt	ctG	1562.36	53	0.96		fig|158879.11.peg.2533	ClpE-like protein	Methylated-DNA--protein-cysteine methyltransferase (EC 2.1.1.63)	hypothetical protein	synonymous_variant	LOW
NC_002745	2622532	SA2336	clpL	C	T	V	V	Synon	gtc	gtT	1194.35	41	1		fig|158879.11.peg.2533	ClpE-like protein	Methylated-DNA--protein-cysteine methyltransferase (EC 2.1.1.63)	hypothetical protein	synonymous_variant	LOW
NC_002745	2622910	SA2336	clpL	T	C	D	D	Synon	gat	gaC	2251.56	76	0.97		fig|158879.11.peg.2533	ClpE-like protein	Methylated-DNA--protein-cysteine methyltransferase (EC 2.1.1.63)	hypothetical protein	synonymous_variant	LOW
NC_002745	2623045	SA2336	clpL	TTATC	CTATT	YYL	YYL	Synon	tattatcta	taCTATTta	2355.66	65	0.94		fig|158879.11.peg.2533	ClpE-like protein	Methylated-DNA--protein-cysteine methyltransferase (EC 2.1.1.63)	hypothetical protein	synonymous_variant	LOW
NC_002745	1242117	SA1096	clpQ	A	G	G	G	Synon	gga	ggG	1544.63	50	0.96		fig|158879.11.peg.1175	ATP-dependent protease subunit HslV (EC 3.4.25.2)	Site-specific tyrosine recombinase XerC	ATP-dependent hsl protease ATP-binding subunit HslU	synonymous_variant	LOW
NC_002745	1242246	SA1096	clpQ	T	C	F	F	Synon	ttt	ttC	1722.2	57	0.98		fig|158879.11.peg.1175	ATP-dependent protease subunit HslV (EC 3.4.25.2)	Site-specific tyrosine recombinase XerC	ATP-dependent hsl protease ATP-binding subunit HslU	synonymous_variant	LOW
NC_002745	1242408	SA1096	clpQ	C	T	A	A	Synon	gcc	gcT	1900.47	62	0.97		fig|158879.11.peg.1175	ATP-dependent protease subunit HslV (EC 3.4.25.2)	Site-specific tyrosine recombinase XerC	ATP-dependent hsl protease ATP-binding subunit HslU	synonymous_variant	LOW
NC_002745	1242441	SA1096	clpQ	G	A	G	G	Synon	ggg	ggA	2029.92	66	0.97		fig|158879.11.peg.1175	ATP-dependent protease subunit HslV (EC 3.4.25.2)	Site-specific tyrosine recombinase XerC	ATP-dependent hsl protease ATP-binding subunit HslU	synonymous_variant	LOW
NC_002745	1242573	SA1096	clpQ	T	C	V	V	Synon	gtt	gtC	2108.77	68	0.96		fig|158879.11.peg.1175	ATP-dependent protease subunit HslV (EC 3.4.25.2)	Site-specific tyrosine recombinase XerC	ATP-dependent hsl protease ATP-binding subunit HslU	synonymous_variant	LOW
NC_002745	1707017	SA1498	clpX	T	G	T	T	Synon	aca	acC	1640.44	56	0.98		fig|158879.11.peg.1618	ATP-dependent Clp protease ATP-binding subunit ClpX	GTP-binding protein EngB	Cell division trigger factor (EC 5.2.1.8)	synonymous_variant	LOW
NC_002745	265258	SA0222	coa	ACT	TCA	T	S	Nonsyn	act	TCA	330.892	13	1		fig|158879.11.peg.233	Staphylocoagulase	hypothetical protein	3-ketoacyl-CoA thiolase [fadN-fadA-fadE operon] (EC 2.3.1.16)	missense_variant	MODERATE
NC_002745	265268	SA0222	coa	C	G	A	G	Nonsyn	gct	gGt	552.707	20	1		fig|158879.11.peg.233	Staphylocoagulase	hypothetical protein	3-ketoacyl-CoA thiolase [fadN-fadA-fadE operon] (EC 2.3.1.16)	missense_variant	MODERATE
NC_002745	265443	SA0222	coa	T	A	N	K	Nonsyn	aat	aaA	246.556	10	1		fig|158879.11.peg.233	Staphylocoagulase	hypothetical protein	3-ketoacyl-CoA thiolase [fadN-fadA-fadE operon] (EC 2.3.1.16)	missense_variant	MODERATE
NC_002745	265459	SA0222	coa	G	A	D	N	Nonsyn	gat	Aat	149.754	6	1		fig|158879.11.peg.233	Staphylocoagulase	hypothetical protein	3-ketoacyl-CoA thiolase [fadN-fadA-fadE operon] (EC 2.3.1.16)	missense_variant	MODERATE
NC_002745	265494	SA0222	coa	A	T	E	D	Nonsyn	gaa	gaT	375.339	18	1		fig|158879.11.peg.233	Staphylocoagulase	hypothetical protein	3-ketoacyl-CoA thiolase [fadN-fadA-fadE operon] (EC 2.3.1.16)	missense_variant	MODERATE
NC_002745	265554	SA0222	coa	CGAA	TGAT	DE	DD	Nonsyn	gacgaa	gaTGAT	210.1	7	1		fig|158879.11.peg.233	Staphylocoagulase	hypothetical protein	3-ketoacyl-CoA thiolase [fadN-fadA-fadE operon] (EC 2.3.1.16)	missense_variant	MODERATE
NC_002745	265648	SA0222	coa	TT	GC	L	A	Nonsyn	tta	GCa	280.794	9	1		fig|158879.11.peg.233	Staphylocoagulase	hypothetical protein	3-ketoacyl-CoA thiolase [fadN-fadA-fadE operon] (EC 2.3.1.16)	missense_variant	MODERATE
NC_002745	265661	SA0222	coa	GA	AT	G	D	Nonsyn	gga	gAT	175.212	8	0.89		fig|158879.11.peg.233	Staphylocoagulase	hypothetical protein	3-ketoacyl-CoA thiolase [fadN-fadA-fadE operon] (EC 2.3.1.16)	missense_variant	MODERATE
NC_002745	265766	SA0222	coa	C	T	T	I	Nonsyn	act	aTt	384.046	15	1		fig|158879.11.peg.233	Staphylocoagulase	hypothetical protein	3-ketoacyl-CoA thiolase [fadN-fadA-fadE operon] (EC 2.3.1.16)	missense_variant	MODERATE
NC_002745	265807	SA0222	coa	T	G	L	V	Nonsyn	tta	Gta	1556.38	58	0.98		fig|158879.11.peg.233	Staphylocoagulase	hypothetical protein	3-ketoacyl-CoA thiolase [fadN-fadA-fadE operon] (EC 2.3.1.16)	missense_variant	MODERATE
NC_002745	265856	SA0222	coa	ACAGA	GCGGC	NR	SG	Nonsyn	aacaga	aGCGGC	603.843	6	0.75		fig|158879.11.peg.233	Staphylocoagulase	hypothetical protein	3-ketoacyl-CoA thiolase [fadN-fadA-fadE operon] (EC 2.3.1.16)	missense_variant	MODERATE
NC_002745	265982	SA0222	coa	T	C	I	T	Nonsyn	att	aCt	2597.06	83	0.99		fig|158879.11.peg.233	Staphylocoagulase	hypothetical protein	3-ketoacyl-CoA thiolase [fadN-fadA-fadE operon] (EC 2.3.1.16)	missense_variant	MODERATE
NC_002745	266328	SA0222	coa	A	C	K	N	Nonsyn	aaa	aaC	763.79	46	0.96		fig|158879.11.peg.233	Staphylocoagulase	hypothetical protein	3-ketoacyl-CoA thiolase [fadN-fadA-fadE operon] (EC 2.3.1.16)	missense_variant	MODERATE
NC_002745	266409	SA0222	coa	A	C	K	N	Nonsyn	aaa	aaC	156.074	29	1		fig|158879.11.peg.233	Staphylocoagulase	hypothetical protein	3-ketoacyl-CoA thiolase [fadN-fadA-fadE operon] (EC 2.3.1.16)	missense_variant	MODERATE
NC_002745	266499	SA0222	coa	CG	TA	SE	SK	Nonsyn	agcgaa	agTAaa	1658.5	57	0.97		fig|158879.11.peg.233	Staphylocoagulase	hypothetical protein	3-ketoacyl-CoA thiolase [fadN-fadA-fadE operon] (EC 2.3.1.16)	missense_variant	MODERATE
NC_002745	266580	SA0222	coa	CG	TA	SE	SK	Nonsyn	agcgaa	agTAaa	138.486	11	0.35		fig|158879.11.peg.233	Staphylocoagulase	hypothetical protein	3-ketoacyl-CoA thiolase [fadN-fadA-fadE operon] (EC 2.3.1.16)	missense_variant	MODERATE
NC_002745	265290	SA0222	coa	T	C	H	H	Synon	cat	caC	902.596	31	0.97		fig|158879.11.peg.233	Staphylocoagulase	hypothetical protein	3-ketoacyl-CoA thiolase [fadN-fadA-fadE operon] (EC 2.3.1.16)	synonymous_variant	LOW
NC_002745	265362	SA0222	coa	G	A	E	E	Synon	gag	gaA	420.511	16	0.94		fig|158879.11.peg.233	Staphylocoagulase	hypothetical protein	3-ketoacyl-CoA thiolase [fadN-fadA-fadE operon] (EC 2.3.1.16)	synonymous_variant	LOW
NC_002745	265368	SA0222	coa	A	T	I	I	Synon	ata	atT	369.063	14	1		fig|158879.11.peg.233	Staphylocoagulase	hypothetical protein	3-ketoacyl-CoA thiolase [fadN-fadA-fadE operon] (EC 2.3.1.16)	synonymous_variant	LOW
NC_002745	265383	SA0222	coa	C	T	I	I	Synon	atc	atT	210.207	8	1		fig|158879.11.peg.233	Staphylocoagulase	hypothetical protein	3-ketoacyl-CoA thiolase [fadN-fadA-fadE operon] (EC 2.3.1.16)	synonymous_variant	LOW
NC_002745	265404	SA0222	coa	A	T	I	I	Synon	ata	atT	361.213	13	1		fig|158879.11.peg.233	Staphylocoagulase	hypothetical protein	3-ketoacyl-CoA thiolase [fadN-fadA-fadE operon] (EC 2.3.1.16)	synonymous_variant	LOW
NC_002745	265422	SA0222	coa	G	A	E	E	Synon	gag	gaA	463.391	15	1		fig|158879.11.peg.233	Staphylocoagulase	hypothetical protein	3-ketoacyl-CoA thiolase [fadN-fadA-fadE operon] (EC 2.3.1.16)	synonymous_variant	LOW
NC_002745	265452	SA0222	coa	A	G	T	T	Synon	aca	acG	190.35	8	1		fig|158879.11.peg.233	Staphylocoagulase	hypothetical protein	3-ketoacyl-CoA thiolase [fadN-fadA-fadE operon] (EC 2.3.1.16)	synonymous_variant	LOW
NC_002745	265530	SA0222	coa	A	G	T	T	Synon	aca	acG	592.971	23	0.92		fig|158879.11.peg.233	Staphylocoagulase	hypothetical protein	3-ketoacyl-CoA thiolase [fadN-fadA-fadE operon] (EC 2.3.1.16)	synonymous_variant	LOW
NC_002745	265668	SA0222	coa	G	A	Q	Q	Synon	cag	caA	692.212	27	1		fig|158879.11.peg.233	Staphylocoagulase	hypothetical protein	3-ketoacyl-CoA thiolase [fadN-fadA-fadE operon] (EC 2.3.1.16)	synonymous_variant	LOW
NC_002745	265719	SA0222	coa	G	T	V	V	Synon	gtg	gtT	212.416	10	0.91		fig|158879.11.peg.233	Staphylocoagulase	hypothetical protein	3-ketoacyl-CoA thiolase [fadN-fadA-fadE operon] (EC 2.3.1.16)	synonymous_variant	LOW
NC_002745	265725	SA0222	coa	G	A	Q	Q	Synon	cag	caA	160.696	7	1		fig|158879.11.peg.233	Staphylocoagulase	hypothetical protein	3-ketoacyl-CoA thiolase [fadN-fadA-fadE operon] (EC 2.3.1.16)	synonymous_variant	LOW
NC_002745	265779	SA0222	coa	A	G	P	P	Synon	cca	ccG	732.417	27	0.96		fig|158879.11.peg.233	Staphylocoagulase	hypothetical protein	3-ketoacyl-CoA thiolase [fadN-fadA-fadE operon] (EC 2.3.1.16)	synonymous_variant	LOW
NC_002745	265866	SA0222	coa	T	A	S	S	Synon	tct	tcA	186.777	8	1		fig|158879.11.peg.233	Staphylocoagulase	hypothetical protein	3-ketoacyl-CoA thiolase [fadN-fadA-fadE operon] (EC 2.3.1.16)	synonymous_variant	LOW
NC_002745	265974	SA0222	coa	G	A	L	L	Synon	ttg	ttA	2504.71	80	1		fig|158879.11.peg.233	Staphylocoagulase	hypothetical protein	3-ketoacyl-CoA thiolase [fadN-fadA-fadE operon] (EC 2.3.1.16)	synonymous_variant	LOW
NC_002745	266082	SA0222	coa	G	A	K	K	Synon	aag	aaA	3243.99	106	0.99		fig|158879.11.peg.233	Staphylocoagulase	hypothetical protein	3-ketoacyl-CoA thiolase [fadN-fadA-fadE operon] (EC 2.3.1.16)	synonymous_variant	LOW
NC_002745	266088	SA0222	coa	G	T	V	V	Synon	gtg	gtT	3561.3	114	0.99		fig|158879.11.peg.233	Staphylocoagulase	hypothetical protein	3-ketoacyl-CoA thiolase [fadN-fadA-fadE operon] (EC 2.3.1.16)	synonymous_variant	LOW
NC_002745	266166	SA0222	coa	C	T	N	N	Synon	aac	aaT	764.826	30	0.94		fig|158879.11.peg.233	Staphylocoagulase	hypothetical protein	3-ketoacyl-CoA thiolase [fadN-fadA-fadE operon] (EC 2.3.1.16)	synonymous_variant	LOW
NC_002745	266173	SA0222	coa	AGT	TCA	S	S	Synon	agt	TCA	194.384	10	0.91		fig|158879.11.peg.233	Staphylocoagulase	hypothetical protein	3-ketoacyl-CoA thiolase [fadN-fadA-fadE operon] (EC 2.3.1.16)	synonymous_variant	LOW
NC_002745	266190	SA0222	coa	C	T	Y	Y	Synon	tac	taT	51.887	4	0.67		fig|158879.11.peg.233	Staphylocoagulase	hypothetical protein	3-ketoacyl-CoA thiolase [fadN-fadA-fadE operon] (EC 2.3.1.16)	synonymous_variant	LOW
NC_002745	266307	SA0222	coa	CGGT	TGGC	YG	YG	Synon	tacggt	taTGGC	210.708	10	0.77		fig|158879.11.peg.233	Staphylocoagulase	hypothetical protein	3-ketoacyl-CoA thiolase [fadN-fadA-fadE operon] (EC 2.3.1.16)	synonymous_variant	LOW
NC_002745	266373	SA0222	coa	T	C	N	N	Synon	aat	aaC	90.4281	17	0.94		fig|158879.11.peg.233	Staphylocoagulase	hypothetical protein	3-ketoacyl-CoA thiolase [fadN-fadA-fadE operon] (EC 2.3.1.16)	synonymous_variant	LOW
NC_002745	266400	SA0222	coa	G	A	P	P	Synon	ccg	ccA	186.694	28	1		fig|158879.11.peg.233	Staphylocoagulase	hypothetical protein	3-ketoacyl-CoA thiolase [fadN-fadA-fadE operon] (EC 2.3.1.16)	synonymous_variant	LOW
NC_002745	266463	SA0222	coa	A	G	V	V	Synon	gta	gtG	182.782	43	0.34		fig|158879.11.peg.233	Staphylocoagulase	hypothetical protein	3-ketoacyl-CoA thiolase [fadN-fadA-fadE operon] (EC 2.3.1.16)	synonymous_variant	LOW
NC_002745	266517	SA0222	coa	C	T	N	N	Synon	aac	aaT	724.325	33	0.97		fig|158879.11.peg.233	Staphylocoagulase	hypothetical protein	3-ketoacyl-CoA thiolase [fadN-fadA-fadE operon] (EC 2.3.1.16)	synonymous_variant	LOW
NC_002745	266553	SA0222	coa	C	A	G	G	Synon	ggc	ggA	21.1839	8	0.89		fig|158879.11.peg.233	Staphylocoagulase	hypothetical protein	3-ketoacyl-CoA thiolase [fadN-fadA-fadE operon] (EC 2.3.1.16)	synonymous_variant	LOW
NC_002745	266559	SA0222	coa	C	T	R	R	Synon	cgc	cgT	28.1048	19	1		fig|158879.11.peg.233	Staphylocoagulase	hypothetical protein	3-ketoacyl-CoA thiolase [fadN-fadA-fadE operon] (EC 2.3.1.16)	synonymous_variant	LOW
NC_002745	266589	SA0222	coa	C	T	N	N	Synon	aac	aaT	560.54	31	0.61		fig|158879.11.peg.233	Staphylocoagulase	hypothetical protein	3-ketoacyl-CoA thiolase [fadN-fadA-fadE operon] (EC 2.3.1.16)	synonymous_variant	LOW
NC_002745	266595	SA0222	coa	TAAC	CAAT	YN	YN	Synon	tataac	taCAAT	1370.64	49	0.68		fig|158879.11.peg.233	Staphylocoagulase	hypothetical protein	3-ketoacyl-CoA thiolase [fadN-fadA-fadE operon] (EC 2.3.1.16)	synonymous_variant	LOW
NC_002745	1720749	SA1511	coaE	G	A	L	L	Synon	ctg	Ttg	1273.35	41	1		fig|158879.11.peg.1631	Dephospho-CoA kinase (EC 2.7.1.24)	NADPH-dependent glyceraldehyde-3-phosphate dehydrogenase (EC 1.2.1.13)	Formamidopyrimidine-DNA glycosylase (EC 3.2.2.23)	synonymous_variant	LOW
NC_002745	1720966	SA1511	coaE	G	A	N	N	Synon	aac	aaT	2218.74	80	1		fig|158879.11.peg.1631	Dephospho-CoA kinase (EC 2.7.1.24)	NADPH-dependent glyceraldehyde-3-phosphate dehydrogenase (EC 1.2.1.13)	Formamidopyrimidine-DNA glycosylase (EC 3.2.2.23)	synonymous_variant	LOW
NC_002745	1720977	SA1511	coaE	A	G	L	L	Synon	tta	Cta	2077.17	75	1		fig|158879.11.peg.1631	Dephospho-CoA kinase (EC 2.7.1.24)	NADPH-dependent glyceraldehyde-3-phosphate dehydrogenase (EC 1.2.1.13)	Formamidopyrimidine-DNA glycosylase (EC 3.2.2.23)	synonymous_variant	LOW
NC_002745	1244228	SA1098	codY	G	A	G	G	Synon	ggg	ggA	613.078	22	0.92		fig|158879.11.peg.1177	GTP-sensing transcriptional pleiotropic repressor codY	ATP-dependent hsl protease ATP-binding subunit HslU	SSU ribosomal protein S2p (SAe)	synonymous_variant	LOW
NC_002745	1244438	SA1098	codY	A	G	G	G	Synon	gga	ggG	1549.66	52	0.98		fig|158879.11.peg.1177	GTP-sensing transcriptional pleiotropic repressor codY	ATP-dependent hsl protease ATP-binding subunit HslU	SSU ribosomal protein S2p (SAe)	synonymous_variant	LOW
NC_002745	2632569	SA2344	copA	A	G	T	A	Nonsyn	act	Gct	2566.81	85	0.98		fig|158879.11.peg.2543	Lead, cadmium, zinc and mercury transporting ATPase (EC 3.6.3.3) (EC 3.6.3.5)	Hypothetical protein FIG016047	Copper(I) chaperone CopZ	missense_variant	MODERATE
NC_002745	2632653	SA2344	copA	A	G	N	D	Nonsyn	aac	Gac	2285.1	75	0.95		fig|158879.11.peg.2543	Lead, cadmium, zinc and mercury transporting ATPase (EC 3.6.3.3) (EC 3.6.3.5)	Hypothetical protein FIG016047	Copper(I) chaperone CopZ	missense_variant	MODERATE
NC_002745	2633154	SA2344	copA	C	A	L	I	Nonsyn	ctt	Att	2926.15	100	0.97		fig|158879.11.peg.2543	Lead, cadmium, zinc and mercury transporting ATPase (EC 3.6.3.3) (EC 3.6.3.5)	Hypothetical protein FIG016047	Copper(I) chaperone CopZ	missense_variant	MODERATE
NC_002745	2633629	SA2344	copA	T	C	I	T	Nonsyn	ata	aCa	4914.15	164	0.97		fig|158879.11.peg.2543	Lead, cadmium, zinc and mercury transporting ATPase (EC 3.6.3.3) (EC 3.6.3.5)	Hypothetical protein FIG016047	Copper(I) chaperone CopZ	missense_variant	MODERATE
NC_002745	2633995	SA2344	copA	C	T	T	I	Nonsyn	aca	aTa	3427.18	115	1		fig|158879.11.peg.2543	Lead, cadmium, zinc and mercury transporting ATPase (EC 3.6.3.3) (EC 3.6.3.5)	Hypothetical protein FIG016047	Copper(I) chaperone CopZ	missense_variant	MODERATE
NC_002745	2634063	SA2344	copA	C	T	H	Y	Nonsyn	cat	Tat	6375.57	216	1		fig|158879.11.peg.2543	Lead, cadmium, zinc and mercury transporting ATPase (EC 3.6.3.3) (EC 3.6.3.5)	Hypothetical protein FIG016047	Copper(I) chaperone CopZ	missense_variant	MODERATE
NC_002745	2632892	SA2344	copA	G	A	V	V	Synon	gtg	gtA	3806.55	121	1		fig|158879.11.peg.2543	Lead, cadmium, zinc and mercury transporting ATPase (EC 3.6.3.3) (EC 3.6.3.5)	Hypothetical protein FIG016047	Copper(I) chaperone CopZ	synonymous_variant	LOW
NC_002745	2633702	SA2344	copA	T	C	L	L	Synon	ctt	ctC	3001.99	97	0.97		fig|158879.11.peg.2543	Lead, cadmium, zinc and mercury transporting ATPase (EC 3.6.3.3) (EC 3.6.3.5)	Hypothetical protein FIG016047	Copper(I) chaperone CopZ	synonymous_variant	LOW
NC_002745	2633726	SA2344	copA	A	G	L	L	Synon	tta	ttG	4092.73	138	0.99		fig|158879.11.peg.2543	Lead, cadmium, zinc and mercury transporting ATPase (EC 3.6.3.3) (EC 3.6.3.5)	Hypothetical protein FIG016047	Copper(I) chaperone CopZ	synonymous_variant	LOW
NC_002745	2633783	SA2344	copA	C	T	G	G	Synon	ggc	ggT	4141.74	134	0.99		fig|158879.11.peg.2543	Lead, cadmium, zinc and mercury transporting ATPase (EC 3.6.3.3) (EC 3.6.3.5)	Hypothetical protein FIG016047	Copper(I) chaperone CopZ	synonymous_variant	LOW
NC_002745	2633918	SA2344	copA	G	A	L	L	Synon	ctg	ctA	2809.41	93	0.99		fig|158879.11.peg.2543	Lead, cadmium, zinc and mercury transporting ATPase (EC 3.6.3.3) (EC 3.6.3.5)	Hypothetical protein FIG016047	Copper(I) chaperone CopZ	synonymous_variant	LOW
NC_002745	2634176	SA2344	copA	C	T	I	I	Synon	atc	atT	4292.29	143	0.99		fig|158879.11.peg.2543	Lead, cadmium, zinc and mercury transporting ATPase (EC 3.6.3.3) (EC 3.6.3.5)	Hypothetical protein FIG016047	Copper(I) chaperone CopZ	synonymous_variant	LOW
NC_002745	2640048	SA2349	crtM	C	T	V	I	Nonsyn	gta	Ata	1936.44	65	1		fig|158879.11.peg.2548	Dehydrosqualene synthase (EC 2.5.1.96)	Dehydrosqualene desaturase (EC 1.3.8.2)	4,4'-diaponeurosporenoate glycosyltransferase (EC 2.4.1.-)	missense_variant	MODERATE
NC_002745	2639781	SA2349	crtM	G	T	R	R	Synon	cgg	Agg	1928.21	67	0.99		fig|158879.11.peg.2548	Dehydrosqualene synthase (EC 2.5.1.96)	Dehydrosqualene desaturase (EC 1.3.8.2)	4,4'-diaponeurosporenoate glycosyltransferase (EC 2.4.1.-)	synonymous_variant	LOW
NC_002745	2638241	SA2348	crtN	G	A	D	D	Synon	gac	gaT	2921.81	97	1		fig|158879.11.peg.2547	Dehydrosqualene desaturase (EC 1.3.8.2)	N-succinyldiaminopimelate aminotransferase (EC 2.6.1.17)	Dehydrosqualene synthase (EC 2.5.1.96)	synonymous_variant	LOW
NC_002745	2638262	SA2348	crtN	T	C	T	T	Synon	aca	acG	2361.16	77	0.99		fig|158879.11.peg.2547	Dehydrosqualene desaturase (EC 1.3.8.2)	N-succinyldiaminopimelate aminotransferase (EC 2.6.1.17)	Dehydrosqualene synthase (EC 2.5.1.96)	synonymous_variant	LOW
NC_002745	2638292	SA2348	crtN	G	A	H	H	Synon	cac	caT	2364.39	80	1		fig|158879.11.peg.2547	Dehydrosqualene desaturase (EC 1.3.8.2)	N-succinyldiaminopimelate aminotransferase (EC 2.6.1.17)	Dehydrosqualene synthase (EC 2.5.1.96)	synonymous_variant	LOW
NC_002745	2638490	SA2348	crtN	T	C	T	T	Synon	aca	acG	1378.33	45	1		fig|158879.11.peg.2547	Dehydrosqualene desaturase (EC 1.3.8.2)	N-succinyldiaminopimelate aminotransferase (EC 2.6.1.17)	Dehydrosqualene synthase (EC 2.5.1.96)	synonymous_variant	LOW
NC_002745	2639048	SA2348	crtN	A	G	G	G	Synon	ggt	ggC	3401.8	122	0.97		fig|158879.11.peg.2547	Dehydrosqualene desaturase (EC 1.3.8.2)	N-succinyldiaminopimelate aminotransferase (EC 2.6.1.17)	Dehydrosqualene synthase (EC 2.5.1.96)	synonymous_variant	LOW
NC_002745	1657411	SA1452	csbD	GTCG	ATCA	AT	VI	Nonsyn	gcgact	gTGATt	431.587	14	0.93		fig|158879.11.peg.1567	sigmaB-controlled gene product	hypothetical protein	Iron-sulfur cluster regulator IscR	missense_variant	MODERATE
NC_002745	1096835	SA0965	ctaB	A	G	K	K	Synon	aaa	aaG	1500.18	50	0.96		fig|158879.11.peg.1032	Heme O synthase, protoheme IX farnesyltransferase (EC 2.5.1.-) COX10-CtaB	Heme A synthase, cytochrome oxidase biogenesis protein Cox15-CtaA	Terminal oxidase biogenesis protein CtaM, putative heme A, heme O chaperone	synonymous_variant	LOW
NC_002745	1097069	SA0965	ctaB	A	G	V	V	Synon	gta	gtG	1111.01	37	0.95		fig|158879.11.peg.1032	Heme O synthase, protoheme IX farnesyltransferase (EC 2.5.1.-) COX10-CtaB	Heme A synthase, cytochrome oxidase biogenesis protein Cox15-CtaA	Terminal oxidase biogenesis protein CtaM, putative heme A, heme O chaperone	synonymous_variant	LOW
NC_002745	1427758	SA1253	ctpA	G	T	Q	K	Nonsyn	caa	Aaa	552.254	18	1		fig|158879.11.peg.1347	Probable carboxy-terminal processing proteinase ctpA	Acetyltransferase, GNAT family	UPF0346 protein YozE	missense_variant	MODERATE
NC_002745	1428160	SA1253	ctpA	AG	CA	DS	DA	Nonsyn	gactcg	gaTGcg	526.018	23	0.92		fig|158879.11.peg.1347	Probable carboxy-terminal processing proteinase ctpA	Acetyltransferase, GNAT family	UPF0346 protein YozE	missense_variant	MODERATE
NC_002745	1428413	SA1253	ctpA	A	C	D	E	Nonsyn	gat	gaG	745.753	24	1		fig|158879.11.peg.1347	Probable carboxy-terminal processing proteinase ctpA	Acetyltransferase, GNAT family	UPF0346 protein YozE	missense_variant	MODERATE
NC_002745	1428948	SA1253	ctpA	G	A	T	I	Nonsyn	acc	aTc	726.604	26	1		fig|158879.11.peg.1347	Probable carboxy-terminal processing proteinase ctpA	Acetyltransferase, GNAT family	UPF0346 protein YozE	missense_variant	MODERATE
NC_002745	1427711	SA1253	ctpA	G	A	L	L	Synon	ctc	ctT	326.039	13	1		fig|158879.11.peg.1347	Probable carboxy-terminal processing proteinase ctpA	Acetyltransferase, GNAT family	UPF0346 protein YozE	synonymous_variant	LOW
NC_002745	1427927	SA1253	ctpA	C	T	K	K	Synon	aag	aaA	1080.67	38	0.95		fig|158879.11.peg.1347	Probable carboxy-terminal processing proteinase ctpA	Acetyltransferase, GNAT family	UPF0346 protein YozE	synonymous_variant	LOW
NC_002745	1428071	SA1253	ctpA	C	T	K	K	Synon	aag	aaA	647.642	22	0.96		fig|158879.11.peg.1347	Probable carboxy-terminal processing proteinase ctpA	Acetyltransferase, GNAT family	UPF0346 protein YozE	synonymous_variant	LOW
NC_002745	1428101	SA1253	ctpA	A	G	S	S	Synon	agt	agC	767.675	30	0.91		fig|158879.11.peg.1347	Probable carboxy-terminal processing proteinase ctpA	Acetyltransferase, GNAT family	UPF0346 protein YozE	synonymous_variant	LOW
NC_002745	1428275	SA1253	ctpA	A	T	P	P	Synon	cct	ccA	512.318	16	1		fig|158879.11.peg.1347	Probable carboxy-terminal processing proteinase ctpA	Acetyltransferase, GNAT family	UPF0346 protein YozE	synonymous_variant	LOW
NC_002745	1428329	SA1253	ctpA	A	T	L	L	Synon	ctt	ctA	1157.28	37	1		fig|158879.11.peg.1347	Probable carboxy-terminal processing proteinase ctpA	Acetyltransferase, GNAT family	UPF0346 protein YozE	synonymous_variant	LOW
NC_002745	1428395	SA1253	ctpA	C	T	K	K	Synon	aag	aaA	725.93	24	0.96		fig|158879.11.peg.1347	Probable carboxy-terminal processing proteinase ctpA	Acetyltransferase, GNAT family	UPF0346 protein YozE	synonymous_variant	LOW
NC_002745	1428470	SA1253	ctpA	G	A	G	G	Synon	ggc	ggT	715.907	25	0.96		fig|158879.11.peg.1347	Probable carboxy-terminal processing proteinase ctpA	Acetyltransferase, GNAT family	UPF0346 protein YozE	synonymous_variant	LOW
NC_002745	1428491	SA1253	ctpA	T	G	V	V	Synon	gta	gtC	814.26	28	0.97		fig|158879.11.peg.1347	Probable carboxy-terminal processing proteinase ctpA	Acetyltransferase, GNAT family	UPF0346 protein YozE	synonymous_variant	LOW
NC_002745	1428518	SA1253	ctpA	G	A	D	D	Synon	gac	gaT	403.011	16	0.94		fig|158879.11.peg.1347	Probable carboxy-terminal processing proteinase ctpA	Acetyltransferase, GNAT family	UPF0346 protein YozE	synonymous_variant	LOW
NC_002745	1428533	SA1253	ctpA	G	A	D	D	Synon	gac	gaT	449.879	15	1		fig|158879.11.peg.1347	Probable carboxy-terminal processing proteinase ctpA	Acetyltransferase, GNAT family	UPF0346 protein YozE	synonymous_variant	LOW
NC_002745	1428545	SA1253	ctpA	T	A	G	G	Synon	gga	ggT	490.246	17	1		fig|158879.11.peg.1347	Probable carboxy-terminal processing proteinase ctpA	Acetyltransferase, GNAT family	UPF0346 protein YozE	synonymous_variant	LOW
NC_002745	1428593	SA1253	ctpA	G	A	I	I	Synon	atc	atT	451.358	16	1		fig|158879.11.peg.1347	Probable carboxy-terminal processing proteinase ctpA	Acetyltransferase, GNAT family	UPF0346 protein YozE	synonymous_variant	LOW
NC_002745	1428617	SA1253	ctpA	A	T	G	G	Synon	ggt	ggA	726.905	26	1		fig|158879.11.peg.1347	Probable carboxy-terminal processing proteinase ctpA	Acetyltransferase, GNAT family	UPF0346 protein YozE	synonymous_variant	LOW
NC_002745	1428629	SA1253	ctpA	G	A	S	S	Synon	agc	agT	848.708	29	1		fig|158879.11.peg.1347	Probable carboxy-terminal processing proteinase ctpA	Acetyltransferase, GNAT family	UPF0346 protein YozE	synonymous_variant	LOW
NC_002745	1428770	SA1253	ctpA	A	G	G	G	Synon	ggt	ggC	806.002	25	0.96		fig|158879.11.peg.1347	Probable carboxy-terminal processing proteinase ctpA	Acetyltransferase, GNAT family	UPF0346 protein YozE	synonymous_variant	LOW
NC_002745	1428953	SA1253	ctpA	G	A	G	G	Synon	ggc	ggT	703.06	22	1		fig|158879.11.peg.1347	Probable carboxy-terminal processing proteinase ctpA	Acetyltransferase, GNAT family	UPF0346 protein YozE	synonymous_variant	LOW
NC_002745	560739	SA0480	ctsR	T	C	C	C	Synon	tgt	tgC	1028.56	35	1		fig|158879.11.peg.505	Transcriptional regulator CtsR	Nucleoside permease NupC	Nucleotide excision repair protein, with UvrB/UvrC motif	synonymous_variant	LOW
NC_002745	2698934	SA2408	cudT	G	A	G	G	Synon	ggc	ggT	2326.13	77	0.99		fig|158879.11.peg.2609	Betaine/carnitine/choline transporter (BCCT) family	FIG009707: Betaine operon transcriptional regulator	Ribonucleotide reductase of class III (anaerobic), activating protein (EC 1.97.1.4)	synonymous_variant	LOW
NC_002745	2699308	SA2408	cudT	T	G	R	R	Synon	aga	Cga	1253.21	45	0.96		fig|158879.11.peg.2609	Betaine/carnitine/choline transporter (BCCT) family	FIG009707: Betaine operon transcriptional regulator	Ribonucleotide reductase of class III (anaerobic), activating protein (EC 1.97.1.4)	synonymous_variant	LOW
NC_002745	2699456	SA2408	cudT	GAAA	AAAG	FF	FF	Synon	tttttc	ttCTTT	2061.93	67	0.96		fig|158879.11.peg.2609	Betaine/carnitine/choline transporter (BCCT) family	FIG009707: Betaine operon transcriptional regulator	Ribonucleotide reductase of class III (anaerobic), activating protein (EC 1.97.1.4)	synonymous_variant	LOW
NC_002745	2699552	SA2408	cudT	T	G	S	S	Synon	tca	tcC	2782.2	94	0.99		fig|158879.11.peg.2609	Betaine/carnitine/choline transporter (BCCT) family	FIG009707: Betaine operon transcriptional regulator	Ribonucleotide reductase of class III (anaerobic), activating protein (EC 1.97.1.4)	synonymous_variant	LOW
NC_002745	2699618	SA2408	cudT	A	G	A	A	Synon	gct	gcC	821.662	30	0.97		fig|158879.11.peg.2609	Betaine/carnitine/choline transporter (BCCT) family	FIG009707: Betaine operon transcriptional regulator	Ribonucleotide reductase of class III (anaerobic), activating protein (EC 1.97.1.4)	synonymous_variant	LOW
NC_002745	2699627	SA2408	cudT	G	A	V	V	Synon	gtc	gtT	963.674	36	1		fig|158879.11.peg.2609	Betaine/carnitine/choline transporter (BCCT) family	FIG009707: Betaine operon transcriptional regulator	Ribonucleotide reductase of class III (anaerobic), activating protein (EC 1.97.1.4)	synonymous_variant	LOW
NC_002745	2699633	SA2408	cudT	AATC	GATT	TI	TI	Synon	acgatt	acAATC	496.213	20	1		fig|158879.11.peg.2609	Betaine/carnitine/choline transporter (BCCT) family	FIG009707: Betaine operon transcriptional regulator	Ribonucleotide reductase of class III (anaerobic), activating protein (EC 1.97.1.4)	synonymous_variant	LOW
NC_002745	2699648	SA2408	cudT	A	G	A	A	Synon	gct	gcC	707.731	25	1		fig|158879.11.peg.2609	Betaine/carnitine/choline transporter (BCCT) family	FIG009707: Betaine operon transcriptional regulator	Ribonucleotide reductase of class III (anaerobic), activating protein (EC 1.97.1.4)	synonymous_variant	LOW
NC_002745	2699867	SA2408	cudT	C	T	V	V	Synon	gtg	gtA	1549.83	50	1		fig|158879.11.peg.2609	Betaine/carnitine/choline transporter (BCCT) family	FIG009707: Betaine operon transcriptional regulator	Ribonucleotide reductase of class III (anaerobic), activating protein (EC 1.97.1.4)	synonymous_variant	LOW
NC_002745	2699896	SA2408	cudT	AAACG	GAACA	YVL	YVL	Synon	tacgtttta	taTGTTCta	2122.01	65	0.98		fig|158879.11.peg.2609	Betaine/carnitine/choline transporter (BCCT) family	FIG009707: Betaine operon transcriptional regulator	Ribonucleotide reductase of class III (anaerobic), activating protein (EC 1.97.1.4)	synonymous_variant	LOW
NC_002745	2699921	SA2408	cudT	T	C	G	G	Synon	gga	ggG	2515.13	84	0.94		fig|158879.11.peg.2609	Betaine/carnitine/choline transporter (BCCT) family	FIG009707: Betaine operon transcriptional regulator	Ribonucleotide reductase of class III (anaerobic), activating protein (EC 1.97.1.4)	synonymous_variant	LOW
NC_002745	544465	SA0471	cysK	C	T	D	D	Synon	gac	gaT	1698.8	54	1		fig|158879.11.peg.496	Cysteine synthase (EC 2.5.1.47)	33 kDa chaperonin HslO	Dihydropteroate synthase (EC 2.5.1.15)	synonymous_variant	LOW
NC_002745	544666	SA0471	cysK	A	G	L	L	Synon	tta	ttG	950.789	33	0.94		fig|158879.11.peg.496	Cysteine synthase (EC 2.5.1.47)	33 kDa chaperonin HslO	Dihydropteroate synthase (EC 2.5.1.15)	synonymous_variant	LOW
NC_002745	480027	SA0418	cysM	T	A	D	E	Nonsyn	gat	gaA	2603.77	89	0.99		fig|158879.11.peg.443	Cystathionine beta-synthase (EC 4.2.1.22)	Sodium-dependent transporter	Cystathionine gamma-lyase (EC 4.4.1.1)	missense_variant	MODERATE
NC_002745	480601	SA0418	cysM	GATT	AATA	DY	NN	Nonsyn	gattat	AATAat	1307.36	42	0.98		fig|158879.11.peg.443	Cystathionine beta-synthase (EC 4.2.1.22)	Sodium-dependent transporter	Cystathionine gamma-lyase (EC 4.4.1.1)	missense_variant	MODERATE
NC_002745	480558	SA0418	cysM	C	T	S	S	Synon	agc	agT	4142.09	141	0.99		fig|158879.11.peg.443	Cystathionine beta-synthase (EC 4.2.1.22)	Sodium-dependent transporter	Cystathionine gamma-lyase (EC 4.4.1.1)	synonymous_variant	LOW
NC_002745	571733	SA0488	cysS	A	G	N	D	Nonsyn	aat	Gat	2231.66	74	0.99		fig|158879.11.peg.513	Cysteinyl-tRNA synthetase (EC 6.1.1.16)	Serine acetyltransferase (EC 2.3.1.30)	Mini-ribonuclease III	missense_variant	MODERATE
NC_002745	572479	SA0488	cysS	G	A	E	E	Synon	gag	gaA	1050.51	35	1		fig|158879.11.peg.513	Cysteinyl-tRNA synthetase (EC 6.1.1.16)	Serine acetyltransferase (EC 2.3.1.30)	Mini-ribonuclease III	synonymous_variant	LOW
NC_002745	2196856	SA1947	czrA	T	C	S	S	Synon	agt	agC	986.719	35	1		fig|158879.11.peg.2103	Zn(II) or Co(II)-specific transcriptional repressor protein	oxidoreductase ylbE	Zn(II) and Co(II) transmembrane diffusion facilitator	synonymous_variant	LOW
NC_002745	2197076	SA1948	czrB	ACATCATCATG	ACATCATCATCATG	SHHHDH	SHHHHDH	Insertion	tcacatcatcatgaccat	tcACATCATCATCATGaccat	1189.64	46	0.84		fig|158879.11.peg.2104	Zn(II) and Co(II) transmembrane diffusion facilitator	Zn(II) or Co(II)-specific transcriptional repressor protein	Lytic regulatory protein	inframe_insertion	MODERATE
NC_002745	1402069	SA1227	dapA	C	A	L	I	Nonsyn	ctt	Att	1808.89	57	1		fig|158879.11.peg.1321	4-hydroxy-tetrahydrodipicolinate synthase (EC 4.3.3.7)	Aspartate-semialdehyde dehydrogenase (EC 1.2.1.11)	4-hydroxy-tetrahydrodipicolinate reductase (EC 1.17.1.8)	missense_variant	MODERATE
NC_002745	1402084	SA1227	dapA	G	A	A	T	Nonsyn	gca	Aca	1283.4	41	1		fig|158879.11.peg.1321	4-hydroxy-tetrahydrodipicolinate synthase (EC 4.3.3.7)	Aspartate-semialdehyde dehydrogenase (EC 1.2.1.11)	4-hydroxy-tetrahydrodipicolinate reductase (EC 1.17.1.8)	missense_variant	MODERATE
NC_002745	1402276	SA1227	dapA	T	A	F	I	Nonsyn	ttc	Atc	1941.96	68	0.97		fig|158879.11.peg.1321	4-hydroxy-tetrahydrodipicolinate synthase (EC 4.3.3.7)	Aspartate-semialdehyde dehydrogenase (EC 1.2.1.11)	4-hydroxy-tetrahydrodipicolinate reductase (EC 1.17.1.8)	missense_variant	MODERATE
NC_002745	1402375	SA1227	dapA	A	G	T	A	Nonsyn	aca	Gca	2241.53	80	0.98		fig|158879.11.peg.1321	4-hydroxy-tetrahydrodipicolinate synthase (EC 4.3.3.7)	Aspartate-semialdehyde dehydrogenase (EC 1.2.1.11)	4-hydroxy-tetrahydrodipicolinate reductase (EC 1.17.1.8)	missense_variant	MODERATE
NC_002745	1402784	SA1227	dapA	A	G	E	G	Nonsyn	gaa	gGa	990.009	35	0.97		fig|158879.11.peg.1321	4-hydroxy-tetrahydrodipicolinate synthase (EC 4.3.3.7)	Aspartate-semialdehyde dehydrogenase (EC 1.2.1.11)	4-hydroxy-tetrahydrodipicolinate reductase (EC 1.17.1.8)	missense_variant	MODERATE
NC_002745	1402855	SA1227	dapA	G	A	A	T	Nonsyn	gca	Aca	3280.63	103	1		fig|158879.11.peg.1321	4-hydroxy-tetrahydrodipicolinate synthase (EC 4.3.3.7)	Aspartate-semialdehyde dehydrogenase (EC 1.2.1.11)	4-hydroxy-tetrahydrodipicolinate reductase (EC 1.17.1.8)	missense_variant	MODERATE
NC_002745	1402233	SA1227	dapA	T	A	A	A	Synon	gct	gcA	1777.74	61	1		fig|158879.11.peg.1321	4-hydroxy-tetrahydrodipicolinate synthase (EC 4.3.3.7)	Aspartate-semialdehyde dehydrogenase (EC 1.2.1.11)	4-hydroxy-tetrahydrodipicolinate reductase (EC 1.17.1.8)	synonymous_variant	LOW
NC_002745	1402242	SA1227	dapA	A	C	G	G	Synon	gga	ggC	1668.93	61	0.97		fig|158879.11.peg.1321	4-hydroxy-tetrahydrodipicolinate synthase (EC 4.3.3.7)	Aspartate-semialdehyde dehydrogenase (EC 1.2.1.11)	4-hydroxy-tetrahydrodipicolinate reductase (EC 1.17.1.8)	synonymous_variant	LOW
NC_002745	1402536	SA1227	dapA	A	C	R	R	Synon	cga	cgC	1772.15	66	0.94		fig|158879.11.peg.1321	4-hydroxy-tetrahydrodipicolinate synthase (EC 4.3.3.7)	Aspartate-semialdehyde dehydrogenase (EC 1.2.1.11)	4-hydroxy-tetrahydrodipicolinate reductase (EC 1.17.1.8)	synonymous_variant	LOW
NC_002745	1402731	SA1227	dapA	CC	TT	AL	AL	Synon	gcccta	gcTTta	1691.66	62	0.98		fig|158879.11.peg.1321	4-hydroxy-tetrahydrodipicolinate synthase (EC 4.3.3.7)	Aspartate-semialdehyde dehydrogenase (EC 1.2.1.11)	4-hydroxy-tetrahydrodipicolinate reductase (EC 1.17.1.8)	synonymous_variant	LOW
NC_002745	1402768	SA1227	dapA	T	C	L	L	Synon	tta	Cta	1081.66	41	0.98		fig|158879.11.peg.1321	4-hydroxy-tetrahydrodipicolinate synthase (EC 4.3.3.7)	Aspartate-semialdehyde dehydrogenase (EC 1.2.1.11)	4-hydroxy-tetrahydrodipicolinate reductase (EC 1.17.1.8)	synonymous_variant	LOW
NC_002745	1402794	SA1227	dapA	C	T	N	N	Synon	aac	aaT	1088	41	1		fig|158879.11.peg.1321	4-hydroxy-tetrahydrodipicolinate synthase (EC 4.3.3.7)	Aspartate-semialdehyde dehydrogenase (EC 1.2.1.11)	4-hydroxy-tetrahydrodipicolinate reductase (EC 1.17.1.8)	synonymous_variant	LOW
NC_002745	1402807	SA1227	dapA	T	C	L	L	Synon	tta	Cta	1487.19	50	0.98		fig|158879.11.peg.1321	4-hydroxy-tetrahydrodipicolinate synthase (EC 4.3.3.7)	Aspartate-semialdehyde dehydrogenase (EC 1.2.1.11)	4-hydroxy-tetrahydrodipicolinate reductase (EC 1.17.1.8)	synonymous_variant	LOW
NC_002745	1403038	SA1228	dapB	A	G	D	G	Nonsyn	gat	gGt	2456.68	90	0.99		fig|158879.11.peg.1322	4-hydroxy-tetrahydrodipicolinate reductase (EC 1.17.1.8)	4-hydroxy-tetrahydrodipicolinate synthase (EC 4.3.3.7)	2,3,4,5-tetrahydropyridine-2,6-dicarboxylate N-acetyltransferase (EC 2.3.1.89)	missense_variant	MODERATE
NC_002745	1403099	SA1228	dapB	G	T	E	D	Nonsyn	gag	gaT	581.382	18	1		fig|158879.11.peg.1322	4-hydroxy-tetrahydrodipicolinate reductase (EC 1.17.1.8)	4-hydroxy-tetrahydrodipicolinate synthase (EC 4.3.3.7)	2,3,4,5-tetrahydropyridine-2,6-dicarboxylate N-acetyltransferase (EC 2.3.1.89)	missense_variant	MODERATE
NC_002745	1402913	SA1228	dapB	T	C	G	G	Synon	ggt	ggC	1727.26	56	0.98		fig|158879.11.peg.1322	4-hydroxy-tetrahydrodipicolinate reductase (EC 1.17.1.8)	4-hydroxy-tetrahydrodipicolinate synthase (EC 4.3.3.7)	2,3,4,5-tetrahydropyridine-2,6-dicarboxylate N-acetyltransferase (EC 2.3.1.89)	synonymous_variant	LOW
NC_002745	1403069	SA1228	dapB	G	A	P	P	Synon	ccg	ccA	564.068	23	1		fig|158879.11.peg.1322	4-hydroxy-tetrahydrodipicolinate reductase (EC 1.17.1.8)	4-hydroxy-tetrahydrodipicolinate synthase (EC 4.3.3.7)	2,3,4,5-tetrahydropyridine-2,6-dicarboxylate N-acetyltransferase (EC 2.3.1.89)	synonymous_variant	LOW
NC_002745	1403084	SA1228	dapB	A	T	P	P	Synon	cca	ccT	298.038	11	1		fig|158879.11.peg.1322	4-hydroxy-tetrahydrodipicolinate reductase (EC 1.17.1.8)	4-hydroxy-tetrahydrodipicolinate synthase (EC 4.3.3.7)	2,3,4,5-tetrahydropyridine-2,6-dicarboxylate N-acetyltransferase (EC 2.3.1.89)	synonymous_variant	LOW
NC_002745	1403186	SA1228	dapB	A	G	V	V	Synon	gta	gtG	1987.94	62	0.98		fig|158879.11.peg.1322	4-hydroxy-tetrahydrodipicolinate reductase (EC 1.17.1.8)	4-hydroxy-tetrahydrodipicolinate synthase (EC 4.3.3.7)	2,3,4,5-tetrahydropyridine-2,6-dicarboxylate N-acetyltransferase (EC 2.3.1.89)	synonymous_variant	LOW
NC_002745	1403223	SA1228	dapB	C	T	L	L	Synon	ctg	Ttg	1530.31	53	1		fig|158879.11.peg.1322	4-hydroxy-tetrahydrodipicolinate reductase (EC 1.17.1.8)	4-hydroxy-tetrahydrodipicolinate synthase (EC 4.3.3.7)	2,3,4,5-tetrahydropyridine-2,6-dicarboxylate N-acetyltransferase (EC 2.3.1.89)	synonymous_variant	LOW
NC_002745	1403507	SA1228	dapB	A	G	T	T	Synon	aca	acG	1365.66	43	1		fig|158879.11.peg.1322	4-hydroxy-tetrahydrodipicolinate reductase (EC 1.17.1.8)	4-hydroxy-tetrahydrodipicolinate synthase (EC 4.3.3.7)	2,3,4,5-tetrahydropyridine-2,6-dicarboxylate N-acetyltransferase (EC 2.3.1.89)	synonymous_variant	LOW
NC_002745	1403546	SA1228	dapB	T	A	A	A	Synon	gct	gcA	1764.56	57	1		fig|158879.11.peg.1322	4-hydroxy-tetrahydrodipicolinate reductase (EC 1.17.1.8)	4-hydroxy-tetrahydrodipicolinate synthase (EC 4.3.3.7)	2,3,4,5-tetrahydropyridine-2,6-dicarboxylate N-acetyltransferase (EC 2.3.1.89)	synonymous_variant	LOW
NC_002745	1403743	SA1229	dapD	C	T	Y	Y	Synon	tac	taT	1630.71	53	1		fig|158879.11.peg.1323	2,3,4,5-tetrahydropyridine-2,6-dicarboxylate N-acetyltransferase (EC 2.3.1.89)	4-hydroxy-tetrahydrodipicolinate reductase (EC 1.17.1.8)	N-acetyl-L,L-diaminopimelate deacetylase (EC 3.5.1.47)	synonymous_variant	LOW
NC_002745	1403881	SA1229	dapD	C	T	A	A	Synon	gcc	gcT	727.73	26	0.96		fig|158879.11.peg.1323	2,3,4,5-tetrahydropyridine-2,6-dicarboxylate N-acetyltransferase (EC 2.3.1.89)	4-hydroxy-tetrahydrodipicolinate reductase (EC 1.17.1.8)	N-acetyl-L,L-diaminopimelate deacetylase (EC 3.5.1.47)	synonymous_variant	LOW
NC_002745	1403917	SA1229	dapD	T	A	R	R	Synon	cgt	cgA	989.432	34	0.97		fig|158879.11.peg.1323	2,3,4,5-tetrahydropyridine-2,6-dicarboxylate N-acetyltransferase (EC 2.3.1.89)	4-hydroxy-tetrahydrodipicolinate reductase (EC 1.17.1.8)	N-acetyl-L,L-diaminopimelate deacetylase (EC 3.5.1.47)	synonymous_variant	LOW
NC_002745	1403932	SA1229	dapD	A	G	A	A	Synon	gca	gcG	1214.69	42	0.98		fig|158879.11.peg.1323	2,3,4,5-tetrahydropyridine-2,6-dicarboxylate N-acetyltransferase (EC 2.3.1.89)	4-hydroxy-tetrahydrodipicolinate reductase (EC 1.17.1.8)	N-acetyl-L,L-diaminopimelate deacetylase (EC 3.5.1.47)	synonymous_variant	LOW
NC_002745	1404100	SA1229	dapD	G	A	L	L	Synon	ttg	ttA	2674.16	89	0.99		fig|158879.11.peg.1323	2,3,4,5-tetrahydropyridine-2,6-dicarboxylate N-acetyltransferase (EC 2.3.1.89)	4-hydroxy-tetrahydrodipicolinate reductase (EC 1.17.1.8)	N-acetyl-L,L-diaminopimelate deacetylase (EC 3.5.1.47)	synonymous_variant	LOW
NC_002745	1404127	SA1229	dapD	A	T	A	A	Synon	gca	gcT	1926.94	68	1		fig|158879.11.peg.1323	2,3,4,5-tetrahydropyridine-2,6-dicarboxylate N-acetyltransferase (EC 2.3.1.89)	4-hydroxy-tetrahydrodipicolinate reductase (EC 1.17.1.8)	N-acetyl-L,L-diaminopimelate deacetylase (EC 3.5.1.47)	synonymous_variant	LOW
NC_002745	1404133	SA1229	dapD	A	G	P	P	Synon	cca	ccG	1914.79	63	0.97		fig|158879.11.peg.1323	2,3,4,5-tetrahydropyridine-2,6-dicarboxylate N-acetyltransferase (EC 2.3.1.89)	4-hydroxy-tetrahydrodipicolinate reductase (EC 1.17.1.8)	N-acetyl-L,L-diaminopimelate deacetylase (EC 3.5.1.47)	synonymous_variant	LOW
NC_002745	2597380	SA2312	ddh	A	G	T	A	Nonsyn	aca	Gca	1974.8	64	0.96		fig|158879.11.peg.2508	D-lactate dehydrogenase (EC 1.1.1.28)	Oxygen-insensitive NAD(P)H nitroreductase (EC 1.-.-.-) / Dihydropteridine reductase (EC 1.5.1.34)	Hydrolase, HAD superfamily	missense_variant	MODERATE
NC_002745	2597268	SA2312	ddh	C	T	N	N	Synon	aac	aaT	1281.12	41	1		fig|158879.11.peg.2508	D-lactate dehydrogenase (EC 1.1.1.28)	Oxygen-insensitive NAD(P)H nitroreductase (EC 1.-.-.-) / Dihydropteridine reductase (EC 1.5.1.34)	Hydrolase, HAD superfamily	synonymous_variant	LOW
NC_002745	2597448	SA2312	ddh	C	T	I	I	Synon	atc	atT	2029.67	64	0.98		fig|158879.11.peg.2508	D-lactate dehydrogenase (EC 1.1.1.28)	Oxygen-insensitive NAD(P)H nitroreductase (EC 1.-.-.-) / Dihydropteridine reductase (EC 1.5.1.34)	Hydrolase, HAD superfamily	synonymous_variant	LOW
NC_002745	2597523	SA2312	ddh	T	C	A	A	Synon	gct	gcC	1350.23	44	0.96		fig|158879.11.peg.2508	D-lactate dehydrogenase (EC 1.1.1.28)	Oxygen-insensitive NAD(P)H nitroreductase (EC 1.-.-.-) / Dihydropteridine reductase (EC 1.5.1.34)	Hydrolase, HAD superfamily	synonymous_variant	LOW
NC_002745	2597787	SA2312	ddh	T	A	A	A	Synon	gct	gcA	1766.9	60	0.98		fig|158879.11.peg.2508	D-lactate dehydrogenase (EC 1.1.1.28)	Oxygen-insensitive NAD(P)H nitroreductase (EC 1.-.-.-) / Dihydropteridine reductase (EC 1.5.1.34)	Hydrolase, HAD superfamily	synonymous_variant	LOW
NC_002745	2597984	SA2312	ddh	AATATATATT	AATATATATATT	*	*YIY	Insertion	taa	tAATATATATATT	554.667	21	0.78	yes	fig|158879.11.peg.2508	D-lactate dehydrogenase (EC 1.1.1.28)	Oxygen-insensitive NAD(P)H nitroreductase (EC 1.-.-.-) / Dihydropteridine reductase (EC 1.5.1.34)	Hydrolase, HAD superfamily	intergenic_region	MODIFIER
NC_002745	1069170	SA0942	def	T	C	N	D	Nonsyn	aat	Gat	1791.22	59	0.97		fig|158879.11.peg.1007	Peptide deformylase (EC 3.5.1.88)	Protein of unknown function DUF1447	hypothetical protein	missense_variant	MODERATE
NC_002745	1069141	SA0942	def	A	T	A	A	Synon	gct	gcA	940.945	30	1		fig|158879.11.peg.1007	Peptide deformylase (EC 3.5.1.88)	Protein of unknown function DUF1447	hypothetical protein	synonymous_variant	LOW
NC_002745	2189982	SA1940	deoD	C	T	R	R	Synon	cgc	cgT	1163.05	36	1		fig|158879.11.peg.2096	Purine nucleoside phosphorylase (EC 2.4.2.1)	Deoxyribose-phosphate aldolase (EC 4.1.2.4)	DNA protection during starvation protein	synonymous_variant	LOW
NC_002745	1432296	SA1259	dfrA	T	C	K	K	Synon	aaa	aaG	1265.19	44	0.98		fig|158879.11.peg.1353	Dihydrofolate reductase (EC 1.5.1.3)	DegV family protein	Thymidylate synthase (EC 2.1.1.45)	synonymous_variant	LOW
NC_002745	1326509	SA1164	dhoM	A	C	R	R	Synon	agg	Cgg	814.855	33	1		fig|158879.11.peg.1253	Homoserine dehydrogenase (EC 1.1.1.3)	Aspartokinase (EC 2.7.2.4)	Threonine synthase (EC 4.2.3.1)	synonymous_variant	LOW
NC_002745	1493784	SA1288	dinG	T	C	S	S	Synon	tca	tcG	470.982	16	1		fig|158879.11.peg.1387	DinG family ATP-dependent helicase YoaA	Asparaginyl-tRNA synthetase (EC 6.1.1.22)	Biotin operon repressor / Biotin--protein ligase (EC 6.3.4.9)(EC 6.3.4.10)(EC 6.3.4.11)(EC 6.3.4.15)	synonymous_variant	LOW
NC_002745	1493883	SA1288	dinG	T	C	S	S	Synon	tca	tcG	664.365	21	0.95		fig|158879.11.peg.1387	DinG family ATP-dependent helicase YoaA	Asparaginyl-tRNA synthetase (EC 6.1.1.22)	Biotin operon repressor / Biotin--protein ligase (EC 6.3.4.9)(EC 6.3.4.10)(EC 6.3.4.11)(EC 6.3.4.15)	synonymous_variant	LOW
NC_002745	1494255	SA1288	dinG	G	A	I	I	Synon	atc	atT	482.001	16	1		fig|158879.11.peg.1387	DinG family ATP-dependent helicase YoaA	Asparaginyl-tRNA synthetase (EC 6.1.1.22)	Biotin operon repressor / Biotin--protein ligase (EC 6.3.4.9)(EC 6.3.4.10)(EC 6.3.4.11)(EC 6.3.4.15)	synonymous_variant	LOW
NC_002745	1494618	SA1288	dinG	TAA	CAG	L	L	Synon	tta	CTG	850.733	31	0.94		fig|158879.11.peg.1387	DinG family ATP-dependent helicase YoaA	Asparaginyl-tRNA synthetase (EC 6.1.1.22)	Biotin operon repressor / Biotin--protein ligase (EC 6.3.4.9)(EC 6.3.4.10)(EC 6.3.4.11)(EC 6.3.4.15)	synonymous_variant	LOW
NC_002745	1494687	SA1288	dinG	T	C	G	G	Synon	gga	ggG	692.065	23	1		fig|158879.11.peg.1387	DinG family ATP-dependent helicase YoaA	Asparaginyl-tRNA synthetase (EC 6.1.1.22)	Biotin operon repressor / Biotin--protein ligase (EC 6.3.4.9)(EC 6.3.4.10)(EC 6.3.4.11)(EC 6.3.4.15)	synonymous_variant	LOW
NC_002745	1494744	SA1288	dinG	T	C	L	L	Synon	tta	ttG	601.439	22	1		fig|158879.11.peg.1387	DinG family ATP-dependent helicase YoaA	Asparaginyl-tRNA synthetase (EC 6.1.1.22)	Biotin operon repressor / Biotin--protein ligase (EC 6.3.4.9)(EC 6.3.4.10)(EC 6.3.4.11)(EC 6.3.4.15)	synonymous_variant	LOW
NC_002745	1495458	SA1288	dinG	G	T	V	V	Synon	gtc	gtA	290.625	10	0.91		fig|158879.11.peg.1387	DinG family ATP-dependent helicase YoaA	Asparaginyl-tRNA synthetase (EC 6.1.1.22)	Biotin operon repressor / Biotin--protein ligase (EC 6.3.4.9)(EC 6.3.4.10)(EC 6.3.4.11)(EC 6.3.4.15)	synonymous_variant	LOW
NC_002745	1163131	SA1027	div1b	G	A	E	K	Nonsyn	gaa	Aaa	1175.1	37	1		fig|158879.11.peg.1105	Cell division protein FtsQ	UDP-N-acetylmuramoylalanine--D-glutamate ligase (EC 6.3.2.9)	Cell division protein FtsA	missense_variant	MODERATE
NC_002745	1163141	SA1027	div1b	G	A	G	D	Nonsyn	ggt	gAt	1174.11	40	1		fig|158879.11.peg.1105	Cell division protein FtsQ	UDP-N-acetylmuramoylalanine--D-glutamate ligase (EC 6.3.2.9)	Cell division protein FtsA	missense_variant	MODERATE
NC_002745	1163255	SA1027	div1b	G	T	G	V	Nonsyn	gga	gTa	789.967	27	1		fig|158879.11.peg.1105	Cell division protein FtsQ	UDP-N-acetylmuramoylalanine--D-glutamate ligase (EC 6.3.2.9)	Cell division protein FtsA	missense_variant	MODERATE
NC_002745	1163260	SA1027	div1b	G	T	A	S	Nonsyn	gca	Tca	654.145	22	1		fig|158879.11.peg.1105	Cell division protein FtsQ	UDP-N-acetylmuramoylalanine--D-glutamate ligase (EC 6.3.2.9)	Cell division protein FtsA	missense_variant	MODERATE
NC_002745	1163267	SA1027	div1b	G	A	G	D	Nonsyn	ggc	gAc	606.092	20	1		fig|158879.11.peg.1105	Cell division protein FtsQ	UDP-N-acetylmuramoylalanine--D-glutamate ligase (EC 6.3.2.9)	Cell division protein FtsA	missense_variant	MODERATE
NC_002745	1163315	SA1027	div1b	A	T	N	I	Nonsyn	aat	aTt	651.691	21	0.95		fig|158879.11.peg.1105	Cell division protein FtsQ	UDP-N-acetylmuramoylalanine--D-glutamate ligase (EC 6.3.2.9)	Cell division protein FtsA	missense_variant	MODERATE
NC_002745	1163629	SA1027	div1b	G	A	D	N	Nonsyn	gat	Aat	993.923	34	0.97		fig|158879.11.peg.1105	Cell division protein FtsQ	UDP-N-acetylmuramoylalanine--D-glutamate ligase (EC 6.3.2.9)	Cell division protein FtsA	missense_variant	MODERATE
NC_002745	1163016	SA1027	div1b	G	A	R	R	Synon	agg	agA	920.756	31	1		fig|158879.11.peg.1105	Cell division protein FtsQ	UDP-N-acetylmuramoylalanine--D-glutamate ligase (EC 6.3.2.9)	Cell division protein FtsA	synonymous_variant	LOW
NC_002745	1163418	SA1027	div1b	A	G	K	K	Synon	aaa	aaG	1139.82	44	1		fig|158879.11.peg.1105	Cell division protein FtsQ	UDP-N-acetylmuramoylalanine--D-glutamate ligase (EC 6.3.2.9)	Cell division protein FtsA	synonymous_variant	LOW
NC_002745	1163448	SA1027	div1b	A	G	L	L	Synon	tta	ttG	1334.5	44	0.96		fig|158879.11.peg.1105	Cell division protein FtsQ	UDP-N-acetylmuramoylalanine--D-glutamate ligase (EC 6.3.2.9)	Cell division protein FtsA	synonymous_variant	LOW
NC_002745	1163580	SA1027	div1b	G	A	S	S	Synon	tcg	tcA	668.095	22	1		fig|158879.11.peg.1105	Cell division protein FtsQ	UDP-N-acetylmuramoylalanine--D-glutamate ligase (EC 6.3.2.9)	Cell division protein FtsA	synonymous_variant	LOW
NC_002745	1164055	SA1027	div1b	A	C	R	R	Synon	aga	Cga	2230.64	74	0.97		fig|158879.11.peg.1105	Cell division protein FtsQ	UDP-N-acetylmuramoylalanine--D-glutamate ligase (EC 6.3.2.9)	Cell division protein FtsA	synonymous_variant	LOW
NC_002745	898976	SA0793	dltA	A	G	K	E	Nonsyn	aaa	Gaa	1543.53	49	0.98		fig|158879.11.peg.847	D-alanine--poly(phosphoribitol) ligase subunit 1 (EC 6.1.1.13)	Component involved in D-alanylation of teichoic acids	D-alanyl transfer protein DltB	missense_variant	MODERATE
NC_002745	899269	SA0793	dltA	GAG	AAA	VS	VN	Nonsyn	gtgagc	gtAAAc	1592.4	44	0.96		fig|158879.11.peg.847	D-alanine--poly(phosphoribitol) ligase subunit 1 (EC 6.1.1.13)	Component involved in D-alanylation of teichoic acids	D-alanyl transfer protein DltB	missense_variant	MODERATE
NC_002745	899400	SA0793	dltA	T	C	L	P	Nonsyn	cta	cCa	1804.91	57	0.97		fig|158879.11.peg.847	D-alanine--poly(phosphoribitol) ligase subunit 1 (EC 6.1.1.13)	Component involved in D-alanylation of teichoic acids	D-alanyl transfer protein DltB	missense_variant	MODERATE
NC_002745	899428	SA0793	dltA	C	A	D	E	Nonsyn	gac	gaA	1343.33	45	0.98		fig|158879.11.peg.847	D-alanine--poly(phosphoribitol) ligase subunit 1 (EC 6.1.1.13)	Component involved in D-alanylation of teichoic acids	D-alanyl transfer protein DltB	missense_variant	MODERATE
NC_002745	898798	SA0793	dltA	T	A	I	I	Synon	att	atA	1383.9	47	1		fig|158879.11.peg.847	D-alanine--poly(phosphoribitol) ligase subunit 1 (EC 6.1.1.13)	Component involved in D-alanylation of teichoic acids	D-alanyl transfer protein DltB	synonymous_variant	LOW
NC_002745	899443	SA0793	dltA	T	C	I	I	Synon	att	atC	1161.26	39	0.97		fig|158879.11.peg.847	D-alanine--poly(phosphoribitol) ligase subunit 1 (EC 6.1.1.13)	Component involved in D-alanylation of teichoic acids	D-alanyl transfer protein DltB	synonymous_variant	LOW
NC_002745	902157	SA0796	dltD	T	A	I	K	Nonsyn	ata	aAa	1020.33	36	0.97		fig|158879.11.peg.850	Poly(glycerophosphate chain) D-alanine transfer protein DltD	D-alanine--poly(phosphoribitol) ligase ACP subunit (EC 6.1.1.13)	NifU-like domain protein	missense_variant	MODERATE
NC_002745	902416	SA0796	dltD	T	A	D	E	Nonsyn	gat	gaA	1579.93	53	1		fig|158879.11.peg.850	Poly(glycerophosphate chain) D-alanine transfer protein DltD	D-alanine--poly(phosphoribitol) ligase ACP subunit (EC 6.1.1.13)	NifU-like domain protein	missense_variant	MODERATE
NC_002745	903	SA0001	dnaA	T	C	P	P	Synon	cct	ccC	850.809	29	1		fig|158879.11.peg.1	Chromosomal replication initiator protein DnaA		DNA polymerase III beta subunit (EC 2.7.7.7)	synonymous_variant	LOW
NC_002745	927	SA0001	dnaA	A	G	A	A	Synon	gca	gcG	798.959	27	0.96		fig|158879.11.peg.1	Chromosomal replication initiator protein DnaA		DNA polymerase III beta subunit (EC 2.7.7.7)	synonymous_variant	LOW
NC_002745	939	SA0001	dnaA	A	G	V	V	Synon	gta	gtG	978.856	33	0.94		fig|158879.11.peg.1	Chromosomal replication initiator protein DnaA		DNA polymerase III beta subunit (EC 2.7.7.7)	synonymous_variant	LOW
NC_002745	987	SA0001	dnaA	G	T	G	G	Synon	ggg	ggT	1484.99	50	0.98		fig|158879.11.peg.1	Chromosomal replication initiator protein DnaA		DNA polymerase III beta subunit (EC 2.7.7.7)	synonymous_variant	LOW
NC_002745	1194	SA0001	dnaA	TAAA	CAAG	NK	NK	Synon	aataaa	aaCAAG	1480.29	45	0.94		fig|158879.11.peg.1	Chromosomal replication initiator protein DnaA		DNA polymerase III beta subunit (EC 2.7.7.7)	synonymous_variant	LOW
NC_002745	1641	SA0001	dnaA	G	A	R	R	Synon	agg	agA	1111.66	38	1		fig|158879.11.peg.1	Chromosomal replication initiator protein DnaA		DNA polymerase III beta subunit (EC 2.7.7.7)	synonymous_variant	LOW
NC_002745	1717297	SA1508	dnaB	C	T	R	Q	Nonsyn	cga	cAa	1999.35	66	0.99		fig|158879.11.peg.1628	Replication initiation and membrane attachment protein DnaB	Helicase loader DnaI	Ribonucleotide reductase transcriptional regulator NrdR	missense_variant	MODERATE
NC_002745	1717835	SA1508	dnaB	T	C	T	A	Nonsyn	acg	Gcg	933.526	33	0.94		fig|158879.11.peg.1628	Replication initiation and membrane attachment protein DnaB	Helicase loader DnaI	Ribonucleotide reductase transcriptional regulator NrdR	missense_variant	MODERATE
NC_002745	1718523	SA1508	dnaB	G	T	D	E	Nonsyn	gac	gaA	850.856	29	0.94		fig|158879.11.peg.1628	Replication initiation and membrane attachment protein DnaB	Helicase loader DnaI	Ribonucleotide reductase transcriptional regulator NrdR	missense_variant	MODERATE
NC_002745	1717461	SA1508	dnaB	T	C	Q	Q	Synon	caa	caG	1224.46	45	1		fig|158879.11.peg.1628	Replication initiation and membrane attachment protein DnaB	Helicase loader DnaI	Ribonucleotide reductase transcriptional regulator NrdR	synonymous_variant	LOW
NC_002745	1717899	SA1508	dnaB	A	G	Y	Y	Synon	tat	taC	1451.09	47	1		fig|158879.11.peg.1628	Replication initiation and membrane attachment protein DnaB	Helicase loader DnaI	Ribonucleotide reductase transcriptional regulator NrdR	synonymous_variant	LOW
NC_002745	20802	SA0015	dnaC	A	G	P	P	Synon	cca	ccG	3689.21	121	0.98		fig|158879.11.peg.16	Replicative DNA helicase (DnaB) (EC 3.6.4.12)	LSU ribosomal protein L9p	Adenylosuccinate synthetase (EC 6.3.4.4)	synonymous_variant	LOW
NC_002745	21489	SA0015	dnaC	A	G	S	S	Synon	tca	tcG	3865.44	130	0.98		fig|158879.11.peg.16	Replicative DNA helicase (DnaB) (EC 3.6.4.12)	LSU ribosomal protein L9p	Adenylosuccinate synthetase (EC 6.3.4.4)	synonymous_variant	LOW
NC_002745	21540	SA0015	dnaC	T	A	G	G	Synon	ggt	ggA	3672.14	118	0.98		fig|158879.11.peg.16	Replicative DNA helicase (DnaB) (EC 3.6.4.12)	LSU ribosomal protein L9p	Adenylosuccinate synthetase (EC 6.3.4.4)	synonymous_variant	LOW
NC_002745	22110	SA0015	dnaC	C	T	H	H	Synon	cac	caT	2138.92	73	0.99		fig|158879.11.peg.16	Replicative DNA helicase (DnaB) (EC 3.6.4.12)	LSU ribosomal protein L9p	Adenylosuccinate synthetase (EC 6.3.4.4)	synonymous_variant	LOW
NC_002745	1742608	SA1525	dnaE	A	G	I	T	Nonsyn	ata	aCa	665.084	23	1		fig|158879.11.peg.1645	DNA polymerase III alpha subunit (EC 2.7.7.7)	NADP-dependent malic enzyme (EC 1.1.1.40)	3'-to-5' oligoribonuclease A, Bacillus type	missense_variant	MODERATE
NC_002745	1743434	SA1525	dnaE	G	C	Q	E	Nonsyn	cag	Gag	1297.95	43	0.98		fig|158879.11.peg.1645	DNA polymerase III alpha subunit (EC 2.7.7.7)	NADP-dependent malic enzyme (EC 1.1.1.40)	3'-to-5' oligoribonuclease A, Bacillus type	missense_variant	MODERATE
NC_002745	1743476	SA1525	dnaE	T	C	N	D	Nonsyn	aat	Gat	1151.06	36	1		fig|158879.11.peg.1645	DNA polymerase III alpha subunit (EC 2.7.7.7)	NADP-dependent malic enzyme (EC 1.1.1.40)	3'-to-5' oligoribonuclease A, Bacillus type	missense_variant	MODERATE
NC_002745	1743534	SA1525	dnaE	T	A	K	N	Nonsyn	aaa	aaT	568.958	19	0.95		fig|158879.11.peg.1645	DNA polymerase III alpha subunit (EC 2.7.7.7)	NADP-dependent malic enzyme (EC 1.1.1.40)	3'-to-5' oligoribonuclease A, Bacillus type	missense_variant	MODERATE
NC_002745	1743602	SA1525	dnaE	C	T	A	T	Nonsyn	gca	Aca	855.137	28	1		fig|158879.11.peg.1645	DNA polymerase III alpha subunit (EC 2.7.7.7)	NADP-dependent malic enzyme (EC 1.1.1.40)	3'-to-5' oligoribonuclease A, Bacillus type	missense_variant	MODERATE
NC_002745	1742337	SA1525	dnaE	T	C	P	P	Synon	cca	ccG	963.167	32	0.94		fig|158879.11.peg.1645	DNA polymerase III alpha subunit (EC 2.7.7.7)	NADP-dependent malic enzyme (EC 1.1.1.40)	3'-to-5' oligoribonuclease A, Bacillus type	synonymous_variant	LOW
NC_002745	1742490	SA1525	dnaE	T	A	S	S	Synon	tca	tcT	1490.87	51	0.98		fig|158879.11.peg.1645	DNA polymerase III alpha subunit (EC 2.7.7.7)	NADP-dependent malic enzyme (EC 1.1.1.40)	3'-to-5' oligoribonuclease A, Bacillus type	synonymous_variant	LOW
NC_002745	1742556	SA1525	dnaE	G	A	F	F	Synon	ttc	ttT	697.914	24	1		fig|158879.11.peg.1645	DNA polymerase III alpha subunit (EC 2.7.7.7)	NADP-dependent malic enzyme (EC 1.1.1.40)	3'-to-5' oligoribonuclease A, Bacillus type	synonymous_variant	LOW
NC_002745	1742673	SA1525	dnaE	T	A	R	R	Synon	cga	cgT	1984.08	69	1		fig|158879.11.peg.1645	DNA polymerase III alpha subunit (EC 2.7.7.7)	NADP-dependent malic enzyme (EC 1.1.1.40)	3'-to-5' oligoribonuclease A, Bacillus type	synonymous_variant	LOW
NC_002745	1742862	SA1525	dnaE	T	C	K	K	Synon	aaa	aaG	779.003	26	1		fig|158879.11.peg.1645	DNA polymerase III alpha subunit (EC 2.7.7.7)	NADP-dependent malic enzyme (EC 1.1.1.40)	3'-to-5' oligoribonuclease A, Bacillus type	synonymous_variant	LOW
NC_002745	1742958	SA1525	dnaE	C	A	G	G	Synon	ggg	ggT	649.77	23	1		fig|158879.11.peg.1645	DNA polymerase III alpha subunit (EC 2.7.7.7)	NADP-dependent malic enzyme (EC 1.1.1.40)	3'-to-5' oligoribonuclease A, Bacillus type	synonymous_variant	LOW
NC_002745	1742969	SA1525	dnaE	G	T	R	R	Synon	cga	Aga	467.318	18	1		fig|158879.11.peg.1645	DNA polymerase III alpha subunit (EC 2.7.7.7)	NADP-dependent malic enzyme (EC 1.1.1.40)	3'-to-5' oligoribonuclease A, Bacillus type	synonymous_variant	LOW
NC_002745	1742979	SA1525	dnaE	C	T	R	R	Synon	agg	agA	541.475	19	0.95		fig|158879.11.peg.1645	DNA polymerase III alpha subunit (EC 2.7.7.7)	NADP-dependent malic enzyme (EC 1.1.1.40)	3'-to-5' oligoribonuclease A, Bacillus type	synonymous_variant	LOW
NC_002745	1742988	SA1525	dnaE	C	T	A	A	Synon	gcg	gcA	760.568	25	1		fig|158879.11.peg.1645	DNA polymerase III alpha subunit (EC 2.7.7.7)	NADP-dependent malic enzyme (EC 1.1.1.40)	3'-to-5' oligoribonuclease A, Bacillus type	synonymous_variant	LOW
NC_002745	1743066	SA1525	dnaE	A	G	V	V	Synon	gtt	gtC	1645.62	52	1		fig|158879.11.peg.1645	DNA polymerase III alpha subunit (EC 2.7.7.7)	NADP-dependent malic enzyme (EC 1.1.1.40)	3'-to-5' oligoribonuclease A, Bacillus type	synonymous_variant	LOW
NC_002745	1743102	SA1525	dnaE	T	A	I	I	Synon	ata	atT	1483.86	50	0.98		fig|158879.11.peg.1645	DNA polymerase III alpha subunit (EC 2.7.7.7)	NADP-dependent malic enzyme (EC 1.1.1.40)	3'-to-5' oligoribonuclease A, Bacillus type	synonymous_variant	LOW
NC_002745	1743183	SA1525	dnaE	ACCTAG	TCCCAA	LG	LG	Synon	ctaggt	TTGGGA	1210.96	32	0.94		fig|158879.11.peg.1645	DNA polymerase III alpha subunit (EC 2.7.7.7)	NADP-dependent malic enzyme (EC 1.1.1.40)	3'-to-5' oligoribonuclease A, Bacillus type	synonymous_variant	LOW
NC_002745	1743228	SA1525	dnaE	T	A	P	P	Synon	cca	ccT	1367.39	47	1		fig|158879.11.peg.1645	DNA polymerase III alpha subunit (EC 2.7.7.7)	NADP-dependent malic enzyme (EC 1.1.1.40)	3'-to-5' oligoribonuclease A, Bacillus type	synonymous_variant	LOW
NC_002745	1743423	SA1525	dnaE	G	A	N	N	Synon	aac	aaT	1351.29	43	0.98		fig|158879.11.peg.1645	DNA polymerase III alpha subunit (EC 2.7.7.7)	NADP-dependent malic enzyme (EC 1.1.1.40)	3'-to-5' oligoribonuclease A, Bacillus type	synonymous_variant	LOW
NC_002745	1597301	SA1391	dnaG	T	A	I	L	Nonsyn	ata	Tta	308.159	11	1		fig|158879.11.peg.1497	DNA primase (EC 2.7.7.-)	RNA polymerase sigma factor RpoD	Phosphoenolpyruvate synthase regulatory protein	missense_variant	MODERATE
NC_002745	1597457	SA1391	dnaG	T	C	T	A	Nonsyn	act	Gct	1525.26	53	0.98		fig|158879.11.peg.1497	DNA primase (EC 2.7.7.-)	RNA polymerase sigma factor RpoD	Phosphoenolpyruvate synthase regulatory protein	missense_variant	MODERATE
NC_002745	1597556	SA1391	dnaG	G	T	H	N	Nonsyn	cat	Aat	1353.21	46	1		fig|158879.11.peg.1497	DNA primase (EC 2.7.7.-)	RNA polymerase sigma factor RpoD	Phosphoenolpyruvate synthase regulatory protein	missense_variant	MODERATE
NC_002745	1597173	SA1391	dnaG	A	G	Y	Y	Synon	tat	taC	392.082	17	0.89		fig|158879.11.peg.1497	DNA primase (EC 2.7.7.-)	RNA polymerase sigma factor RpoD	Phosphoenolpyruvate synthase regulatory protein	synonymous_variant	LOW
NC_002745	1597260	SA1391	dnaG	C	T	Q	Q	Synon	cag	caA	733.253	24	1		fig|158879.11.peg.1497	DNA primase (EC 2.7.7.-)	RNA polymerase sigma factor RpoD	Phosphoenolpyruvate synthase regulatory protein	synonymous_variant	LOW
NC_002745	1597287	SA1391	dnaG	C	T	A	A	Synon	gcg	gcA	587.431	19	1		fig|158879.11.peg.1497	DNA primase (EC 2.7.7.-)	RNA polymerase sigma factor RpoD	Phosphoenolpyruvate synthase regulatory protein	synonymous_variant	LOW
NC_002745	1597341	SA1391	dnaG	G	A	D	D	Synon	gac	gaT	239.375	10	1		fig|158879.11.peg.1497	DNA primase (EC 2.7.7.-)	RNA polymerase sigma factor RpoD	Phosphoenolpyruvate synthase regulatory protein	synonymous_variant	LOW
NC_002745	1597350	SA1391	dnaG	C	T	L	L	Synon	ctg	ctA	450.527	17	0.94		fig|158879.11.peg.1497	DNA primase (EC 2.7.7.-)	RNA polymerase sigma factor RpoD	Phosphoenolpyruvate synthase regulatory protein	synonymous_variant	LOW
NC_002745	1597413	SA1391	dnaG	T	C	V	V	Synon	gta	gtG	1273.28	46	1		fig|158879.11.peg.1497	DNA primase (EC 2.7.7.-)	RNA polymerase sigma factor RpoD	Phosphoenolpyruvate synthase regulatory protein	synonymous_variant	LOW
NC_002745	1597467	SA1391	dnaG	G	A	D	D	Synon	gac	gaT	1051.5	36	0.97		fig|158879.11.peg.1497	DNA primase (EC 2.7.7.-)	RNA polymerase sigma factor RpoD	Phosphoenolpyruvate synthase regulatory protein	synonymous_variant	LOW
NC_002745	1597509	SA1391	dnaG	A	T	S	S	Synon	tct	tcA	1685.76	59	0.98		fig|158879.11.peg.1497	DNA primase (EC 2.7.7.-)	RNA polymerase sigma factor RpoD	Phosphoenolpyruvate synthase regulatory protein	synonymous_variant	LOW
NC_002745	1597641	SA1391	dnaG	G	A	T	T	Synon	acc	acT	1344.64	45	0.96		fig|158879.11.peg.1497	DNA primase (EC 2.7.7.-)	RNA polymerase sigma factor RpoD	Phosphoenolpyruvate synthase regulatory protein	synonymous_variant	LOW
NC_002745	1597743	SA1391	dnaG	A	G	I	I	Synon	att	atC	828.322	26	0.9		fig|158879.11.peg.1497	DNA primase (EC 2.7.7.-)	RNA polymerase sigma factor RpoD	Phosphoenolpyruvate synthase regulatory protein	synonymous_variant	LOW
NC_002745	1597773	SA1391	dnaG	T	C	A	A	Synon	gca	gcG	504.576	19	0.9		fig|158879.11.peg.1497	DNA primase (EC 2.7.7.-)	RNA polymerase sigma factor RpoD	Phosphoenolpyruvate synthase regulatory protein	synonymous_variant	LOW
NC_002745	1597788	SA1391	dnaG	A	G	Y	Y	Synon	tat	taC	1078.64	36	1		fig|158879.11.peg.1497	DNA primase (EC 2.7.7.-)	RNA polymerase sigma factor RpoD	Phosphoenolpyruvate synthase regulatory protein	synonymous_variant	LOW
NC_002745	1597818	SA1391	dnaG	C	T	T	T	Synon	acg	acA	1906.18	60	1		fig|158879.11.peg.1497	DNA primase (EC 2.7.7.-)	RNA polymerase sigma factor RpoD	Phosphoenolpyruvate synthase regulatory protein	synonymous_variant	LOW
NC_002745	1597835	SA1391	dnaG	G	A	L	L	Synon	cta	Tta	1884.72	61	1		fig|158879.11.peg.1497	DNA primase (EC 2.7.7.-)	RNA polymerase sigma factor RpoD	Phosphoenolpyruvate synthase regulatory protein	synonymous_variant	LOW
NC_002745	1598106	SA1391	dnaG	T	C	T	T	Synon	aca	acG	1840.49	60	0.94		fig|158879.11.peg.1497	DNA primase (EC 2.7.7.-)	RNA polymerase sigma factor RpoD	Phosphoenolpyruvate synthase regulatory protein	synonymous_variant	LOW
NC_002745	1598361	SA1391	dnaG	G	A	I	I	Synon	atc	atT	704.97	25	1		fig|158879.11.peg.1497	DNA primase (EC 2.7.7.-)	RNA polymerase sigma factor RpoD	Phosphoenolpyruvate synthase regulatory protein	synonymous_variant	LOW
NC_002745	1598450	SA1391	dnaG	G	A	L	L	Synon	cta	Tta	1254.05	41	0.98		fig|158879.11.peg.1497	DNA primase (EC 2.7.7.-)	RNA polymerase sigma factor RpoD	Phosphoenolpyruvate synthase regulatory protein	synonymous_variant	LOW
NC_002745	1716556	SA1507	dnaI	G	A	H	H	Synon	cac	caT	1983.69	66	0.97		fig|158879.11.peg.1627	Helicase loader DnaI	Threonyl-tRNA synthetase (EC 6.1.1.3)	Replication initiation and membrane attachment protein DnaB	synonymous_variant	LOW
NC_002745	1613337	SA1408	dnaJ	T	C	K	K	Synon	aaa	aaG	1350.43	45	0.98		fig|158879.11.peg.1514	Chaperone protein DnaJ	Ribosomal protein L11 methyltransferase	Chaperone protein DnaK	synonymous_variant	LOW
NC_002745	1613364	SA1408	dnaJ	G	A	D	D	Synon	gac	gaT	1428.78	50	1		fig|158879.11.peg.1514	Chaperone protein DnaJ	Ribosomal protein L11 methyltransferase	Chaperone protein DnaK	synonymous_variant	LOW
NC_002745	1613571	SA1409	dnaK	G	A	N	N	Synon	aac	aaT	1470.86	50	1		fig|158879.11.peg.1515	Chaperone protein DnaK	Chaperone protein DnaJ	Heat shock protein GrpE	synonymous_variant	LOW
NC_002745	1613589	SA1409	dnaK	T	A	A	A	Synon	gca	gcT	2072.03	68	0.96		fig|158879.11.peg.1515	Chaperone protein DnaK	Chaperone protein DnaJ	Heat shock protein GrpE	synonymous_variant	LOW
NC_002745	1613766	SA1409	dnaK	A	G	I	I	Synon	att	atC	1432.78	46	1		fig|158879.11.peg.1515	Chaperone protein DnaK	Chaperone protein DnaJ	Heat shock protein GrpE	synonymous_variant	LOW
NC_002745	1614345	SA1409	dnaK	A	T	G	G	Synon	ggt	ggA	1274.25	43	0.98		fig|158879.11.peg.1515	Chaperone protein DnaK	Chaperone protein DnaJ	Heat shock protein GrpE	synonymous_variant	LOW
NC_002745	1614357	SA1409	dnaK	T	C	E	E	Synon	gaa	gaG	1392.58	46	0.98		fig|158879.11.peg.1515	Chaperone protein DnaK	Chaperone protein DnaJ	Heat shock protein GrpE	synonymous_variant	LOW
NC_002745	1614879	SA1409	dnaK	A	G	D	D	Synon	gat	gaC	1789.42	59	1		fig|158879.11.peg.1515	Chaperone protein DnaK	Chaperone protein DnaJ	Heat shock protein GrpE	synonymous_variant	LOW
NC_002745	1614981	SA1409	dnaK	G	A	D	D	Synon	gac	gaT	609.012	23	1		fig|158879.11.peg.1515	Chaperone protein DnaK	Chaperone protein DnaJ	Heat shock protein GrpE	synonymous_variant	LOW
NC_002745	1615188	SA1409	dnaK	A	T	A	A	Synon	gct	gcA	1079.24	37	1		fig|158879.11.peg.1515	Chaperone protein DnaK	Chaperone protein DnaJ	Heat shock protein GrpE	synonymous_variant	LOW
NC_002745	2288	SA0002	dnaN	C	T	L	L	Synon	cta	Tta	1772.55	57	0.98		fig|158879.11.peg.2	DNA polymerase III beta subunit (EC 2.7.7.7)	Chromosomal replication initiator protein DnaA	Uncharacterized protein YbcJ	synonymous_variant	LOW
NC_002745	2605	SA0002	dnaN	G	A	T	T	Synon	acg	acA	1209.37	41	1		fig|158879.11.peg.2	DNA polymerase III beta subunit (EC 2.7.7.7)	Chromosomal replication initiator protein DnaA	Uncharacterized protein YbcJ	synonymous_variant	LOW
NC_002745	3001	SA0002	dnaN	A	G	A	A	Synon	gca	gcG	1135.03	39	1		fig|158879.11.peg.2	DNA polymerase III beta subunit (EC 2.7.7.7)	Chromosomal replication initiator protein DnaA	Uncharacterized protein YbcJ	synonymous_variant	LOW
NC_002745	3058	SA0002	dnaN	A	G	L	L	Synon	tta	ttG	1082.66	34	0.92		fig|158879.11.peg.2	DNA polymerase III beta subunit (EC 2.7.7.7)	Chromosomal replication initiator protein DnaA	Uncharacterized protein YbcJ	synonymous_variant	LOW
NC_002745	503789	SA0436	dnaX	C	T	A	V	Nonsyn	gct	gTt	1115.78	39	1		fig|158879.11.peg.461	DNA polymerase III subunits gamma and tau (EC 2.7.7.7)	Acetyltransferase, GNAT family	Nucleoid-associated protein YaaK	missense_variant	MODERATE
NC_002745	502893	SA0436	dnaX	C	G	G	G	Synon	ggc	ggG	2136.1	72	0.97		fig|158879.11.peg.461	DNA polymerase III subunits gamma and tau (EC 2.7.7.7)	Acetyltransferase, GNAT family	Nucleoid-associated protein YaaK	synonymous_variant	LOW
NC_002745	503415	SA0436	dnaX	G	A	E	E	Synon	gag	gaA	1927.03	64	1		fig|158879.11.peg.461	DNA polymerase III subunits gamma and tau (EC 2.7.7.7)	Acetyltransferase, GNAT family	Nucleoid-associated protein YaaK	synonymous_variant	LOW
NC_002745	503749	SA0436	dnaX	T	C	L	L	Synon	tta	Cta	2445.22	80	1		fig|158879.11.peg.461	DNA polymerase III subunits gamma and tau (EC 2.7.7.7)	Acetyltransferase, GNAT family	Nucleoid-associated protein YaaK	synonymous_variant	LOW
NC_002745	503943	SA0436	dnaX	C	T	N	N	Synon	aac	aaT	955.753	32	0.97		fig|158879.11.peg.461	DNA polymerase III subunits gamma and tau (EC 2.7.7.7)	Acetyltransferase, GNAT family	Nucleoid-associated protein YaaK	synonymous_variant	LOW
NC_002745	504165	SA0436	dnaX	G	A	E	E	Synon	gag	gaA	731.364	25	0.96		fig|158879.11.peg.461	DNA polymerase III subunits gamma and tau (EC 2.7.7.7)	Acetyltransferase, GNAT family	Nucleoid-associated protein YaaK	synonymous_variant	LOW
NC_002745	2191075	SA1941	dps	T	C	G	G	Synon	gga	ggG	1569.17	52	0.95		fig|158879.11.peg.2097	DNA protection during starvation protein	Purine nucleoside phosphorylase (EC 2.4.2.1)	Hypothetical protein SAV2140	synonymous_variant	LOW
NC_002745	2191099	SA1941	dps	A	G	H	H	Synon	cat	caC	1406.4	47	0.96		fig|158879.11.peg.2097	DNA protection during starvation protein	Purine nucleoside phosphorylase (EC 2.4.2.1)	Hypothetical protein SAV2140	synonymous_variant	LOW
NC_002745	153502	SA0133	dra	G	A	A	T	Nonsyn	gcg	Acg	1606.67	98	0.99		fig|158879.11.peg.138	Deoxyribose-phosphate aldolase (EC 4.1.2.4)	Tetracycline resistance, MFS efflux pump	Phosphopentomutase (EC 5.4.2.7)	missense_variant	MODERATE
NC_002745	153195	SA0133	dra	G	A	T	T	Synon	acg	acA	206.063	25	0.93		fig|158879.11.peg.138	Deoxyribose-phosphate aldolase (EC 4.1.2.4)	Tetracycline resistance, MFS efflux pump	Phosphopentomutase (EC 5.4.2.7)	synonymous_variant	LOW
NC_002745	153693	SA0133	dra	C	T	G	G	Synon	ggc	ggT	55.0384	8	1		fig|158879.11.peg.138	Deoxyribose-phosphate aldolase (EC 4.1.2.4)	Tetracycline resistance, MFS efflux pump	Phosphopentomutase (EC 5.4.2.7)	synonymous_variant	LOW
NC_002745	154419	SA0134	drm	A	T	P	P	Synon	cca	ccT	3285.43	108	1		fig|158879.11.peg.139	Phosphopentomutase (EC 5.4.2.7)	Deoxyribose-phosphate aldolase (EC 4.1.2.4)	ABC transporter, permease protein (cluster 12, methionine/phosphonates)	synonymous_variant	LOW
NC_002745	2791774	SA2480	drp35	A	G	T	T	Synon	act	acC	3182.47	104	0.98		fig|158879.11.peg.2684	Lactonase Drp35 (EC 3.1.1.-)	hypothetical protein	Rhodanese domain protein UPF0176, Firmicutes subgroup	synonymous_variant	LOW
NC_002745	2791843	SA2480	drp35	A	T	T	T	Synon	act	acA	2343.3	76	1		fig|158879.11.peg.2684	Lactonase Drp35 (EC 3.1.1.-)	hypothetical protein	Rhodanese domain protein UPF0176, Firmicutes subgroup	synonymous_variant	LOW
NC_002745	1437948	SA1267	ebhA	A	C	S	A	Nonsyn	tct	Gct	590.767	19	0.95		fig|158879.11.peg.1365	Putative Staphylococcal surface anchored protein	Ribonuclease HI, Bacillus nonfunctional homolog	Putative Staphylococcal surface anchored protein	missense_variant	MODERATE
NC_002745	1438700	SA1267	ebhA	A	G	I	T	Nonsyn	ata	aCa	1038.28	32	0.91		fig|158879.11.peg.1365	Putative Staphylococcal surface anchored protein	Ribonuclease HI, Bacillus nonfunctional homolog	Putative Staphylococcal surface anchored protein	missense_variant	MODERATE
NC_002745	1438994	SA1267	ebhA	G	C	T	S	Nonsyn	act	aGt	1332.81	45	1		fig|158879.11.peg.1365	Putative Staphylococcal surface anchored protein	Ribonuclease HI, Bacillus nonfunctional homolog	Putative Staphylococcal surface anchored protein	missense_variant	MODERATE
NC_002745	1439003	SA1267	ebhA	CT	TC	S	D	Nonsyn	agt	GAt	800.214	28	0.97		fig|158879.11.peg.1365	Putative Staphylococcal surface anchored protein	Ribonuclease HI, Bacillus nonfunctional homolog	Putative Staphylococcal surface anchored protein	missense_variant	MODERATE
NC_002745	1439211	SA1267	ebhA	A	G	Y	H	Nonsyn	tat	Cat	1179.18	42	1		fig|158879.11.peg.1365	Putative Staphylococcal surface anchored protein	Ribonuclease HI, Bacillus nonfunctional homolog	Putative Staphylococcal surface anchored protein	missense_variant	MODERATE
NC_002745	1439361	SA1267	ebhA	C	T	D	N	Nonsyn	gat	Aat	1978.07	66	0.99		fig|158879.11.peg.1365	Putative Staphylococcal surface anchored protein	Ribonuclease HI, Bacillus nonfunctional homolog	Putative Staphylococcal surface anchored protein	missense_variant	MODERATE
NC_002745	1441674	SA1267	ebhA	C	T	E	K	Nonsyn	gaa	Aaa	1396.81	47	0.96		fig|158879.11.peg.1365	Putative Staphylococcal surface anchored protein	Ribonuclease HI, Bacillus nonfunctional homolog	Putative Staphylococcal surface anchored protein	missense_variant	MODERATE
NC_002745	1441695	SA1267	ebhA	A	T	S	T	Nonsyn	tct	Act	1653.92	52	1		fig|158879.11.peg.1365	Putative Staphylococcal surface anchored protein	Ribonuclease HI, Bacillus nonfunctional homolog	Putative Staphylococcal surface anchored protein	missense_variant	MODERATE
NC_002745	1441731	SA1267	ebhA	C	T	A	T	Nonsyn	gcg	Acg	3503.81	115	0.98		fig|158879.11.peg.1365	Putative Staphylococcal surface anchored protein	Ribonuclease HI, Bacillus nonfunctional homolog	Putative Staphylococcal surface anchored protein	missense_variant	MODERATE
NC_002745	1441805	SA1267	ebhA	C	T	G	D	Nonsyn	ggc	gAc	3779.64	124	0.99		fig|158879.11.peg.1365	Putative Staphylococcal surface anchored protein	Ribonuclease HI, Bacillus nonfunctional homolog	Putative Staphylococcal surface anchored protein	missense_variant	MODERATE
NC_002745	1442113	SA1267	ebhA	C	A	K	N	Nonsyn	aag	aaT	1796.08	64	0.98		fig|158879.11.peg.1365	Putative Staphylococcal surface anchored protein	Ribonuclease HI, Bacillus nonfunctional homolog	Putative Staphylococcal surface anchored protein	missense_variant	MODERATE
NC_002745	1442148	SA1267	ebhA	T	C	I	V	Nonsyn	ata	Gta	3941.08	128	0.98		fig|158879.11.peg.1365	Putative Staphylococcal surface anchored protein	Ribonuclease HI, Bacillus nonfunctional homolog	Putative Staphylococcal surface anchored protein	missense_variant	MODERATE
NC_002745	1442380	SA1267	ebhA	CA	TT	V	E	Nonsyn	gtg	gAA	1798.34	61	1		fig|158879.11.peg.1365	Putative Staphylococcal surface anchored protein	Ribonuclease HI, Bacillus nonfunctional homolog	Putative Staphylococcal surface anchored protein	missense_variant	MODERATE
NC_002745	1442405	SA1267	ebhA	G	A	A	V	Nonsyn	gca	gTa	2814.5	95	1		fig|158879.11.peg.1365	Putative Staphylococcal surface anchored protein	Ribonuclease HI, Bacillus nonfunctional homolog	Putative Staphylococcal surface anchored protein	missense_variant	MODERATE
NC_002745	1442410	SA1267	ebhA	T	G	E	D	Nonsyn	gaa	gaC	2745.57	97	0.97		fig|158879.11.peg.1365	Putative Staphylococcal surface anchored protein	Ribonuclease HI, Bacillus nonfunctional homolog	Putative Staphylococcal surface anchored protein	missense_variant	MODERATE
NC_002745	1442463	SA1267	ebhA	G	C	Q	E	Nonsyn	caa	Gaa	2606.45	84	0.99		fig|158879.11.peg.1365	Putative Staphylococcal surface anchored protein	Ribonuclease HI, Bacillus nonfunctional homolog	Putative Staphylococcal surface anchored protein	missense_variant	MODERATE
NC_002745	1442661	SA1267	ebhA	T	C	T	A	Nonsyn	aca	Gca	3777.54	124	0.99		fig|158879.11.peg.1365	Putative Staphylococcal surface anchored protein	Ribonuclease HI, Bacillus nonfunctional homolog	Putative Staphylococcal surface anchored protein	missense_variant	MODERATE
NC_002745	1443145	SA1267	ebhA	T	G	K	N	Nonsyn	aaa	aaC	2526.09	88	0.96		fig|158879.11.peg.1365	Putative Staphylococcal surface anchored protein	Ribonuclease HI, Bacillus nonfunctional homolog	Putative Staphylococcal surface anchored protein	missense_variant	MODERATE
NC_002745	1443150	SA1267	ebhA	AAGCA	CAGCT	HAF	QAV	Nonsyn	catgctttt	caAGCTGtt	2639.98	80	0.98		fig|158879.11.peg.1365	Putative Staphylococcal surface anchored protein	Ribonuclease HI, Bacillus nonfunctional homolog	Putative Staphylococcal surface anchored protein	missense_variant	MODERATE
NC_002745	1443390	SA1267	ebhA	C	T	A	T	Nonsyn	gca	Aca	708.555	28	1		fig|158879.11.peg.1365	Putative Staphylococcal surface anchored protein	Ribonuclease HI, Bacillus nonfunctional homolog	Putative Staphylococcal surface anchored protein	missense_variant	MODERATE
NC_002745	1444002	SA1267	ebhA	C	A	A	S	Nonsyn	gcc	Tcc	3990.44	139	0.97		fig|158879.11.peg.1365	Putative Staphylococcal surface anchored protein	Ribonuclease HI, Bacillus nonfunctional homolog	Putative Staphylococcal surface anchored protein	missense_variant	MODERATE
NC_002745	1444109	SA1267	ebhA	A	G	V	A	Nonsyn	gta	gCa	3145.73	105	0.99		fig|158879.11.peg.1365	Putative Staphylococcal surface anchored protein	Ribonuclease HI, Bacillus nonfunctional homolog	Putative Staphylococcal surface anchored protein	missense_variant	MODERATE
NC_002745	1444290	SA1267	ebhA	C	T	A	T	Nonsyn	gca	Aca	3960.11	126	1		fig|158879.11.peg.1365	Putative Staphylococcal surface anchored protein	Ribonuclease HI, Bacillus nonfunctional homolog	Putative Staphylococcal surface anchored protein	missense_variant	MODERATE
NC_002745	1444295	SA1267	ebhA	A	G	V	A	Nonsyn	gta	gCa	3890.46	127	0.99		fig|158879.11.peg.1365	Putative Staphylococcal surface anchored protein	Ribonuclease HI, Bacillus nonfunctional homolog	Putative Staphylococcal surface anchored protein	missense_variant	MODERATE
NC_002745	1444580	SA1267	ebhA	A	G	V	A	Nonsyn	gtt	gCt	2015.82	64	0.98		fig|158879.11.peg.1365	Putative Staphylococcal surface anchored protein	Ribonuclease HI, Bacillus nonfunctional homolog	Putative Staphylococcal surface anchored protein	missense_variant	MODERATE
NC_002745	1445124	SA1267	ebhA	T	G	K	Q	Nonsyn	aaa	Caa	3732.26	128	0.99		fig|158879.11.peg.1365	Putative Staphylococcal surface anchored protein	Ribonuclease HI, Bacillus nonfunctional homolog	Putative Staphylococcal surface anchored protein	missense_variant	MODERATE
NC_002745	1445558	SA1267	ebhA	A	G	I	T	Nonsyn	ata	aCa	2745.74	87	0.98		fig|158879.11.peg.1365	Putative Staphylococcal surface anchored protein	Ribonuclease HI, Bacillus nonfunctional homolog	Putative Staphylococcal surface anchored protein	missense_variant	MODERATE
NC_002745	1445564	SA1267	ebhA	T	G	D	A	Nonsyn	gat	gCt	3550.32	116	0.97		fig|158879.11.peg.1365	Putative Staphylococcal surface anchored protein	Ribonuclease HI, Bacillus nonfunctional homolog	Putative Staphylococcal surface anchored protein	missense_variant	MODERATE
NC_002745	1445775	SA1267	ebhA	T	C	S	G	Nonsyn	agc	Ggc	1977.35	65	0.94		fig|158879.11.peg.1365	Putative Staphylococcal surface anchored protein	Ribonuclease HI, Bacillus nonfunctional homolog	Putative Staphylococcal surface anchored protein	missense_variant	MODERATE
NC_002745	1445809	SA1267	ebhA	AGTAATG	TGTTATT	DIT	EIT	Nonsyn	gacattact	gaAATAACA	952.228	23	0.92		fig|158879.11.peg.1365	Putative Staphylococcal surface anchored protein	Ribonuclease HI, Bacillus nonfunctional homolog	Putative Staphylococcal surface anchored protein	missense_variant	MODERATE
NC_002745	1445903	SA1267	ebhA	A	G	V	A	Nonsyn	gtc	gCc	3146.54	107	0.96		fig|158879.11.peg.1365	Putative Staphylococcal surface anchored protein	Ribonuclease HI, Bacillus nonfunctional homolog	Putative Staphylococcal surface anchored protein	missense_variant	MODERATE
NC_002745	1445973	SA1267	ebhA	C	T	G	S	Nonsyn	ggt	Agt	3267.83	107	0.98		fig|158879.11.peg.1365	Putative Staphylococcal surface anchored protein	Ribonuclease HI, Bacillus nonfunctional homolog	Putative Staphylococcal surface anchored protein	missense_variant	MODERATE
NC_002745	1446112	SA1267	ebhA	A	T	D	E	Nonsyn	gat	gaA	1349.49	46	0.98		fig|158879.11.peg.1365	Putative Staphylococcal surface anchored protein	Ribonuclease HI, Bacillus nonfunctional homolog	Putative Staphylococcal surface anchored protein	missense_variant	MODERATE
NC_002745	1446186	SA1267	ebhA	T	G	K	Q	Nonsyn	aaa	Caa	1526.75	58	0.97		fig|158879.11.peg.1365	Putative Staphylococcal surface anchored protein	Ribonuclease HI, Bacillus nonfunctional homolog	Putative Staphylococcal surface anchored protein	missense_variant	MODERATE
NC_002745	1446204	SA1267	ebhA	C	T	A	T	Nonsyn	gcg	Acg	1206.28	41	1		fig|158879.11.peg.1365	Putative Staphylococcal surface anchored protein	Ribonuclease HI, Bacillus nonfunctional homolog	Putative Staphylococcal surface anchored protein	missense_variant	MODERATE
NC_002745	1446221	SA1267	ebhA	G	A	T	I	Nonsyn	aca	aTa	3141.71	105	0.99		fig|158879.11.peg.1365	Putative Staphylococcal surface anchored protein	Ribonuclease HI, Bacillus nonfunctional homolog	Putative Staphylococcal surface anchored protein	missense_variant	MODERATE
NC_002745	1447022	SA1267	ebhA	T	G	D	A	Nonsyn	gat	gCt	4039.06	133	0.99		fig|158879.11.peg.1365	Putative Staphylococcal surface anchored protein	Ribonuclease HI, Bacillus nonfunctional homolog	Putative Staphylococcal surface anchored protein	missense_variant	MODERATE
NC_002745	1447736	SA1267	ebhA	C	G	G	A	Nonsyn	ggt	gCt	3469.34	112	0.98		fig|158879.11.peg.1365	Putative Staphylococcal surface anchored protein	Ribonuclease HI, Bacillus nonfunctional homolog	Putative Staphylococcal surface anchored protein	missense_variant	MODERATE
NC_002745	1447794	SA1267	ebhA	A	G	S	P	Nonsyn	tct	Cct	2012.89	81	0.98		fig|158879.11.peg.1365	Putative Staphylococcal surface anchored protein	Ribonuclease HI, Bacillus nonfunctional homolog	Putative Staphylococcal surface anchored protein	missense_variant	MODERATE
NC_002745	1447982	SA1267	ebhA	T	C	N	S	Nonsyn	aac	aGc	895.444	34	0.97		fig|158879.11.peg.1365	Putative Staphylococcal surface anchored protein	Ribonuclease HI, Bacillus nonfunctional homolog	Putative Staphylococcal surface anchored protein	missense_variant	MODERATE
NC_002745	1448067	SA1267	ebhA	G	T	Q	K	Nonsyn	caa	Aaa	1311.17	46	1		fig|158879.11.peg.1365	Putative Staphylococcal surface anchored protein	Ribonuclease HI, Bacillus nonfunctional homolog	Putative Staphylococcal surface anchored protein	missense_variant	MODERATE
NC_002745	1448088	SA1267	ebhA	T	C	T	A	Nonsyn	act	Gct	1233.88	47	0.98		fig|158879.11.peg.1365	Putative Staphylococcal surface anchored protein	Ribonuclease HI, Bacillus nonfunctional homolog	Putative Staphylococcal surface anchored protein	missense_variant	MODERATE
NC_002745	1448319	SA1267	ebhA	T	C	N	D	Nonsyn	aat	Gat	2091.73	72	0.99		fig|158879.11.peg.1365	Putative Staphylococcal surface anchored protein	Ribonuclease HI, Bacillus nonfunctional homolog	Putative Staphylococcal surface anchored protein	missense_variant	MODERATE
NC_002745	1448326	SA1267	ebhA	AGC	TGT	A	T	Nonsyn	gct	ACA	1964.75	69	0.99		fig|158879.11.peg.1365	Putative Staphylococcal surface anchored protein	Ribonuclease HI, Bacillus nonfunctional homolog	Putative Staphylococcal surface anchored protein	missense_variant	MODERATE
NC_002745	1448430	SA1267	ebhA	AC	TT	TS	TT	Nonsyn	acgtct	acAAct	631.677	25	0.96		fig|158879.11.peg.1365	Putative Staphylococcal surface anchored protein	Ribonuclease HI, Bacillus nonfunctional homolog	Putative Staphylococcal surface anchored protein	missense_variant	MODERATE
NC_002745	1448549	SA1267	ebhA	G	T	P	Q	Nonsyn	ccg	cAg	2508.94	82	1		fig|158879.11.peg.1365	Putative Staphylococcal surface anchored protein	Ribonuclease HI, Bacillus nonfunctional homolog	Putative Staphylococcal surface anchored protein	missense_variant	MODERATE
NC_002745	1448811	SA1267	ebhA	T	C	T	A	Nonsyn	act	Gct	2903.88	95	0.99		fig|158879.11.peg.1365	Putative Staphylococcal surface anchored protein	Ribonuclease HI, Bacillus nonfunctional homolog	Putative Staphylococcal surface anchored protein	missense_variant	MODERATE
NC_002745	1448894	SA1267	ebhA	C	T	R	H	Nonsyn	cgt	cAt	2581.89	84	1		fig|158879.11.peg.1365	Putative Staphylococcal surface anchored protein	Ribonuclease HI, Bacillus nonfunctional homolog	Putative Staphylococcal surface anchored protein	missense_variant	MODERATE
NC_002745	1449494	SA1267	ebhA	C	T	R	Q	Nonsyn	cga	cAa	499.917	20	0.91		fig|158879.11.peg.1365	Putative Staphylococcal surface anchored protein	Ribonuclease HI, Bacillus nonfunctional homolog	Putative Staphylococcal surface anchored protein	missense_variant	MODERATE
NC_002745	1449569	SA1267	ebhA	T	C	N	S	Nonsyn	aac	aGc	2649.13	89	0.98		fig|158879.11.peg.1365	Putative Staphylococcal surface anchored protein	Ribonuclease HI, Bacillus nonfunctional homolog	Putative Staphylococcal surface anchored protein	missense_variant	MODERATE
NC_002745	1449647	SA1267	ebhA	C	T	S	N	Nonsyn	agt	aAt	3832.78	127	0.99		fig|158879.11.peg.1365	Putative Staphylococcal surface anchored protein	Ribonuclease HI, Bacillus nonfunctional homolog	Putative Staphylococcal surface anchored protein	missense_variant	MODERATE
NC_002745	1449683	SA1267	ebhA	G	C	T	R	Nonsyn	aca	aGa	4388.22	144	0.97		fig|158879.11.peg.1365	Putative Staphylococcal surface anchored protein	Ribonuclease HI, Bacillus nonfunctional homolog	Putative Staphylococcal surface anchored protein	missense_variant	MODERATE
NC_002745	1449718	SA1267	ebhA	T	A	E	D	Nonsyn	gaa	gaT	3935.53	128	0.98		fig|158879.11.peg.1365	Putative Staphylococcal surface anchored protein	Ribonuclease HI, Bacillus nonfunctional homolog	Putative Staphylococcal surface anchored protein	missense_variant	MODERATE
NC_002745	1449933	SA1267	ebhA	T	C	S	G	Nonsyn	agt	Ggt	1641.32	59	0.95		fig|158879.11.peg.1365	Putative Staphylococcal surface anchored protein	Ribonuclease HI, Bacillus nonfunctional homolog	Putative Staphylococcal surface anchored protein	missense_variant	MODERATE
NC_002745	1450086	SA1267	ebhA	C	T	G	S	Nonsyn	ggt	Agt	3753.67	126	1		fig|158879.11.peg.1365	Putative Staphylococcal surface anchored protein	Ribonuclease HI, Bacillus nonfunctional homolog	Putative Staphylococcal surface anchored protein	missense_variant	MODERATE
NC_002745	1450109	SA1267	ebhA	C	G	G	A	Nonsyn	ggt	gCt	3812.79	125	0.95		fig|158879.11.peg.1365	Putative Staphylococcal surface anchored protein	Ribonuclease HI, Bacillus nonfunctional homolog	Putative Staphylococcal surface anchored protein	missense_variant	MODERATE
NC_002745	1450240	SA1267	ebhA	T	A	Q	H	Nonsyn	caa	caT	1979.91	65	0.98		fig|158879.11.peg.1365	Putative Staphylococcal surface anchored protein	Ribonuclease HI, Bacillus nonfunctional homolog	Putative Staphylococcal surface anchored protein	missense_variant	MODERATE
NC_002745	1450265	SA1267	ebhA	G	A	T	I	Nonsyn	aca	aTa	2801.94	90	0.99		fig|158879.11.peg.1365	Putative Staphylococcal surface anchored protein	Ribonuclease HI, Bacillus nonfunctional homolog	Putative Staphylococcal surface anchored protein	missense_variant	MODERATE
NC_002745	1450284	SA1267	ebhA	A	G	C	R	Nonsyn	tgc	Cgc	1808.32	60	1		fig|158879.11.peg.1365	Putative Staphylococcal surface anchored protein	Ribonuclease HI, Bacillus nonfunctional homolog	Putative Staphylococcal surface anchored protein	missense_variant	MODERATE
NC_002745	1450371	SA1267	ebhA	TACCA	CACCG	HGT	HGA	Nonsyn	catggtacg	caCGGTGcg	2795.22	81	0.94		fig|158879.11.peg.1365	Putative Staphylococcal surface anchored protein	Ribonuclease HI, Bacillus nonfunctional homolog	Putative Staphylococcal surface anchored protein	missense_variant	MODERATE
NC_002745	1450498	SA1267	ebhA	CTC	TTG	E	Q	Nonsyn	gag	CAA	1596.74	66	0.97		fig|158879.11.peg.1365	Putative Staphylococcal surface anchored protein	Ribonuclease HI, Bacillus nonfunctional homolog	Putative Staphylococcal surface anchored protein	missense_variant	MODERATE
NC_002745	1450548	SA1267	ebhA	T	C	S	G	Nonsyn	agt	Ggt	5156.52	169	0.98		fig|158879.11.peg.1365	Putative Staphylococcal surface anchored protein	Ribonuclease HI, Bacillus nonfunctional homolog	Putative Staphylococcal surface anchored protein	missense_variant	MODERATE
NC_002745	1450755	SA1267	ebhA	T	G	N	H	Nonsyn	aac	Cac	2541.12	83	1		fig|158879.11.peg.1365	Putative Staphylococcal surface anchored protein	Ribonuclease HI, Bacillus nonfunctional homolog	Putative Staphylococcal surface anchored protein	missense_variant	MODERATE
NC_002745	1450934	SA1267	ebhA	T	C	D	G	Nonsyn	gac	gGc	3211.32	105	0.99		fig|158879.11.peg.1365	Putative Staphylococcal surface anchored protein	Ribonuclease HI, Bacillus nonfunctional homolog	Putative Staphylococcal surface anchored protein	missense_variant	MODERATE
NC_002745	1450967	SA1267	ebhA	G	A	T	I	Nonsyn	act	aTt	3153.61	102	0.99		fig|158879.11.peg.1365	Putative Staphylococcal surface anchored protein	Ribonuclease HI, Bacillus nonfunctional homolog	Putative Staphylococcal surface anchored protein	missense_variant	MODERATE
NC_002745	1451028	SA1267	ebhA	TT	AC	ET	ES	Nonsyn	gaaaca	gaGTca	1360.87	53	0.93		fig|158879.11.peg.1365	Putative Staphylococcal surface anchored protein	Ribonuclease HI, Bacillus nonfunctional homolog	Putative Staphylococcal surface anchored protein	missense_variant	MODERATE
NC_002745	1451652	SA1267	ebhA	T	C	N	D	Nonsyn	aat	Gat	1516.98	57	0.98		fig|158879.11.peg.1365	Putative Staphylococcal surface anchored protein	Ribonuclease HI, Bacillus nonfunctional homolog	Putative Staphylococcal surface anchored protein	missense_variant	MODERATE
NC_002745	1451742	SA1267	ebhA	T	C	N	D	Nonsyn	aat	Gat	578.105	21	0.95		fig|158879.11.peg.1365	Putative Staphylococcal surface anchored protein	Ribonuclease HI, Bacillus nonfunctional homolog	Putative Staphylococcal surface anchored protein	missense_variant	MODERATE
NC_002745	1451766	SA1267	ebhA	A	C	L	V	Nonsyn	tta	Gta	1434.29	49	0.96		fig|158879.11.peg.1365	Putative Staphylococcal surface anchored protein	Ribonuclease HI, Bacillus nonfunctional homolog	Putative Staphylococcal surface anchored protein	missense_variant	MODERATE
NC_002745	1451804	SA1267	ebhA	G	T	A	E	Nonsyn	gcg	gAg	3420.19	121	0.97		fig|158879.11.peg.1365	Putative Staphylococcal surface anchored protein	Ribonuclease HI, Bacillus nonfunctional homolog	Putative Staphylococcal surface anchored protein	missense_variant	MODERATE
NC_002745	1451860	SA1267	ebhA	GGCTA	AGCTG	VA	AA	Nonsyn	gtagcc	gCAGCT	3105.01	88	0.91		fig|158879.11.peg.1365	Putative Staphylococcal surface anchored protein	Ribonuclease HI, Bacillus nonfunctional homolog	Putative Staphylococcal surface anchored protein	missense_variant	MODERATE
NC_002745	1451944	SA1267	ebhA	A	T	D	E	Nonsyn	gat	gaA	3094.53	102	0.96		fig|158879.11.peg.1365	Putative Staphylococcal surface anchored protein	Ribonuclease HI, Bacillus nonfunctional homolog	Putative Staphylococcal surface anchored protein	missense_variant	MODERATE
NC_002745	1451956	SA1267	ebhA	T	A	E	D	Nonsyn	gaa	gaT	3625.54	120	0.99		fig|158879.11.peg.1365	Putative Staphylococcal surface anchored protein	Ribonuclease HI, Bacillus nonfunctional homolog	Putative Staphylococcal surface anchored protein	missense_variant	MODERATE
NC_002745	1452005	SA1267	ebhA	CG	TT	R	N	Nonsyn	cgt	AAt	978.352	32	0.94		fig|158879.11.peg.1365	Putative Staphylococcal surface anchored protein	Ribonuclease HI, Bacillus nonfunctional homolog	Putative Staphylococcal surface anchored protein	missense_variant	MODERATE
NC_002745	1452044	SA1267	ebhA	A	G	M	T	Nonsyn	atg	aCg	1958.52	67	0.99		fig|158879.11.peg.1365	Putative Staphylococcal surface anchored protein	Ribonuclease HI, Bacillus nonfunctional homolog	Putative Staphylococcal surface anchored protein	missense_variant	MODERATE
NC_002745	1452107	SA1267	ebhA	G	T	A	E	Nonsyn	gca	gAa	3496.77	118	1		fig|158879.11.peg.1365	Putative Staphylococcal surface anchored protein	Ribonuclease HI, Bacillus nonfunctional homolog	Putative Staphylococcal surface anchored protein	missense_variant	MODERATE
NC_002745	1452222	SA1267	ebhA	G	C	Q	E	Nonsyn	caa	Gaa	2993.78	97	0.95		fig|158879.11.peg.1365	Putative Staphylococcal surface anchored protein	Ribonuclease HI, Bacillus nonfunctional homolog	Putative Staphylococcal surface anchored protein	missense_variant	MODERATE
NC_002745	1452249	SA1267	ebhA	C	A	A	S	Nonsyn	gca	Tca	2918.46	97	1		fig|158879.11.peg.1365	Putative Staphylococcal surface anchored protein	Ribonuclease HI, Bacillus nonfunctional homolog	Putative Staphylococcal surface anchored protein	missense_variant	MODERATE
NC_002745	1452479	SA1267	ebhA	G	A	A	V	Nonsyn	gcg	gTg	1158.06	46	0.94		fig|158879.11.peg.1365	Putative Staphylococcal surface anchored protein	Ribonuclease HI, Bacillus nonfunctional homolog	Putative Staphylococcal surface anchored protein	missense_variant	MODERATE
NC_002745	1452626	SA1267	ebhA	A	T	I	N	Nonsyn	att	aAt	2785.91	96	0.99		fig|158879.11.peg.1365	Putative Staphylococcal surface anchored protein	Ribonuclease HI, Bacillus nonfunctional homolog	Putative Staphylococcal surface anchored protein	missense_variant	MODERATE
NC_002745	1452680	SA1267	ebhA	T	C	N	S	Nonsyn	aat	aGt	4514.39	151	0.96		fig|158879.11.peg.1365	Putative Staphylococcal surface anchored protein	Ribonuclease HI, Bacillus nonfunctional homolog	Putative Staphylococcal surface anchored protein	missense_variant	MODERATE
NC_002745	1452692	SA1267	ebhA	T	G	N	T	Nonsyn	aat	aCt	4290.29	145	0.98		fig|158879.11.peg.1365	Putative Staphylococcal surface anchored protein	Ribonuclease HI, Bacillus nonfunctional homolog	Putative Staphylococcal surface anchored protein	missense_variant	MODERATE
NC_002745	1452999	SA1267	ebhA	A	C	S	A	Nonsyn	tca	Gca	3323.68	108	1		fig|158879.11.peg.1365	Putative Staphylococcal surface anchored protein	Ribonuclease HI, Bacillus nonfunctional homolog	Putative Staphylococcal surface anchored protein	missense_variant	MODERATE
NC_002745	1453038	SA1267	ebhA	GTTCT	TTTCG	AEH	AEN	Nonsyn	gcagaacat	gcCGAAAat	1533.94	51	0.93		fig|158879.11.peg.1365	Putative Staphylococcal surface anchored protein	Ribonuclease HI, Bacillus nonfunctional homolog	Putative Staphylococcal surface anchored protein	missense_variant	MODERATE
NC_002745	1453117	SA1267	ebhA	G	C	D	E	Nonsyn	gac	gaG	2373.66	77	1		fig|158879.11.peg.1365	Putative Staphylococcal surface anchored protein	Ribonuclease HI, Bacillus nonfunctional homolog	Putative Staphylococcal surface anchored protein	missense_variant	MODERATE
NC_002745	1453306	SA1267	ebhA	T	A	E	D	Nonsyn	gaa	gaT	3234.29	109	0.99		fig|158879.11.peg.1365	Putative Staphylococcal surface anchored protein	Ribonuclease HI, Bacillus nonfunctional homolog	Putative Staphylococcal surface anchored protein	missense_variant	MODERATE
NC_002745	1453618	SA1267	ebhA	AT	TG	N	T	Nonsyn	aat	aCA	4939.86	138	0.93		fig|158879.11.peg.1365	Putative Staphylococcal surface anchored protein	Ribonuclease HI, Bacillus nonfunctional homolog	Putative Staphylococcal surface anchored protein	missense_variant	MODERATE
NC_002745	1453982	SA1267	ebhA	T	C	N	S	Nonsyn	aac	aGc	4074.5	138	0.98		fig|158879.11.peg.1365	Putative Staphylococcal surface anchored protein	Ribonuclease HI, Bacillus nonfunctional homolog	Putative Staphylococcal surface anchored protein	missense_variant	MODERATE
NC_002745	1454072	SA1267	ebhA	T	C	Q	R	Nonsyn	caa	cGa	2828.54	91	0.99		fig|158879.11.peg.1365	Putative Staphylococcal surface anchored protein	Ribonuclease HI, Bacillus nonfunctional homolog	Putative Staphylococcal surface anchored protein	missense_variant	MODERATE
NC_002745	1454089	SA1267	ebhA	A	C	H	Q	Nonsyn	cat	caG	3687.23	118	0.98		fig|158879.11.peg.1365	Putative Staphylococcal surface anchored protein	Ribonuclease HI, Bacillus nonfunctional homolog	Putative Staphylococcal surface anchored protein	missense_variant	MODERATE
NC_002745	1454117	SA1267	ebhA	G	A	A	V	Nonsyn	gca	gTa	2628.66	85	0.99		fig|158879.11.peg.1365	Putative Staphylococcal surface anchored protein	Ribonuclease HI, Bacillus nonfunctional homolog	Putative Staphylococcal surface anchored protein	missense_variant	MODERATE
NC_002745	1454384	SA1267	ebhA	A	G	V	A	Nonsyn	gta	gCa	3696.25	122	0.98		fig|158879.11.peg.1365	Putative Staphylococcal surface anchored protein	Ribonuclease HI, Bacillus nonfunctional homolog	Putative Staphylococcal surface anchored protein	missense_variant	MODERATE
NC_002745	1454540	SA1267	ebhA	T	C	N	S	Nonsyn	aat	aGt	4411.59	141	1		fig|158879.11.peg.1365	Putative Staphylococcal surface anchored protein	Ribonuclease HI, Bacillus nonfunctional homolog	Putative Staphylococcal surface anchored protein	missense_variant	MODERATE
NC_002745	1454673	SA1267	ebhA	C	T	G	S	Nonsyn	ggt	Agt	3204.66	113	0.98		fig|158879.11.peg.1365	Putative Staphylococcal surface anchored protein	Ribonuclease HI, Bacillus nonfunctional homolog	Putative Staphylococcal surface anchored protein	missense_variant	MODERATE
NC_002745	1454776	SA1267	ebhA	TTGC	ATGT	AQ	AH	Nonsyn	gcgcaa	gcACAT	1987.12	65	0.94		fig|158879.11.peg.1365	Putative Staphylococcal surface anchored protein	Ribonuclease HI, Bacillus nonfunctional homolog	Putative Staphylococcal surface anchored protein	missense_variant	MODERATE
NC_002745	1454876	SA1267	ebhA	T	C	D	G	Nonsyn	gac	gGc	3225.99	106	0.98		fig|158879.11.peg.1365	Putative Staphylococcal surface anchored protein	Ribonuclease HI, Bacillus nonfunctional homolog	Putative Staphylococcal surface anchored protein	missense_variant	MODERATE
NC_002745	1455091	SA1267	ebhA	AA	TG	V	A	Nonsyn	gtt	gCA	3068.86	102	0.94		fig|158879.11.peg.1365	Putative Staphylococcal surface anchored protein	Ribonuclease HI, Bacillus nonfunctional homolog	Putative Staphylococcal surface anchored protein	missense_variant	MODERATE
NC_002745	1455165	SA1267	ebhA	T	C	N	D	Nonsyn	aat	Gat	2675.41	88	0.97		fig|158879.11.peg.1365	Putative Staphylococcal surface anchored protein	Ribonuclease HI, Bacillus nonfunctional homolog	Putative Staphylococcal surface anchored protein	missense_variant	MODERATE
NC_002745	1455205	SA1267	ebhA	T	G	E	D	Nonsyn	gaa	gaC	2636.78	87	0.99		fig|158879.11.peg.1365	Putative Staphylococcal surface anchored protein	Ribonuclease HI, Bacillus nonfunctional homolog	Putative Staphylococcal surface anchored protein	missense_variant	MODERATE
NC_002745	1455405	SA1267	ebhA	C	A	A	S	Nonsyn	gca	Tca	2094.89	70	0.99		fig|158879.11.peg.1365	Putative Staphylococcal surface anchored protein	Ribonuclease HI, Bacillus nonfunctional homolog	Putative Staphylococcal surface anchored protein	missense_variant	MODERATE
NC_002745	1455505	SA1267	ebhA	CG	GT	A	D	Nonsyn	gcg	gAC	3038.57	102	0.97		fig|158879.11.peg.1365	Putative Staphylococcal surface anchored protein	Ribonuclease HI, Bacillus nonfunctional homolog	Putative Staphylococcal surface anchored protein	missense_variant	MODERATE
NC_002745	1455554	SA1267	ebhA	C	T	R	K	Nonsyn	aga	aAa	3567.35	112	0.99		fig|158879.11.peg.1365	Putative Staphylococcal surface anchored protein	Ribonuclease HI, Bacillus nonfunctional homolog	Putative Staphylococcal surface anchored protein	missense_variant	MODERATE
NC_002745	1456099	SA1267	ebhA	G	C	N	K	Nonsyn	aac	aaG	2851.61	94	0.99		fig|158879.11.peg.1365	Putative Staphylococcal surface anchored protein	Ribonuclease HI, Bacillus nonfunctional homolog	Putative Staphylococcal surface anchored protein	missense_variant	MODERATE
NC_002745	1456369	SA1267	ebhA	TGTC	AGCA	VT	VA	Nonsyn	gtgaca	gtTGCT	1037.4	33	0.97		fig|158879.11.peg.1365	Putative Staphylococcal surface anchored protein	Ribonuclease HI, Bacillus nonfunctional homolog	Putative Staphylococcal surface anchored protein	missense_variant	MODERATE
NC_002745	1456401	SA1267	ebhA	CTTTA	TTTTG	DKA	DKT	Nonsyn	gataaagct	gaCAAAAct	872.993	28	0.97		fig|158879.11.peg.1365	Putative Staphylococcal surface anchored protein	Ribonuclease HI, Bacillus nonfunctional homolog	Putative Staphylococcal surface anchored protein	missense_variant	MODERATE
NC_002745	1456522	SA1267	ebhA	CGC	TGT	A	T	Nonsyn	gcg	ACA	161.494	6	0.86		fig|158879.11.peg.1365	Putative Staphylococcal surface anchored protein	Ribonuclease HI, Bacillus nonfunctional homolog	Putative Staphylococcal surface anchored protein	missense_variant	MODERATE
NC_002745	1456578	SA1267	ebhA	CT	TC	TG	TS	Nonsyn	acaggt	acGAgt	1334.52	50	0.96		fig|158879.11.peg.1365	Putative Staphylococcal surface anchored protein	Ribonuclease HI, Bacillus nonfunctional homolog	Putative Staphylococcal surface anchored protein	missense_variant	MODERATE
NC_002745	1456749	SA1267	ebhA	T	A	T	S	Nonsyn	aca	Tca	2339.44	75	0.95		fig|158879.11.peg.1365	Putative Staphylococcal surface anchored protein	Ribonuclease HI, Bacillus nonfunctional homolog	Putative Staphylococcal surface anchored protein	missense_variant	MODERATE
NC_002745	1456818	SA1267	ebhA	TTTCT	CTTCA	AET	AEA	Nonsyn	gcagaaaca	gcTGAAGca	3330.04	104	0.95		fig|158879.11.peg.1365	Putative Staphylococcal surface anchored protein	Ribonuclease HI, Bacillus nonfunctional homolog	Putative Staphylococcal surface anchored protein	missense_variant	MODERATE
NC_002745	1456876	SA1267	ebhA	GAAG	AAAT	NF	KF	Nonsyn	aacttc	aaATTT	3548.74	108	0.99		fig|158879.11.peg.1365	Putative Staphylococcal surface anchored protein	Ribonuclease HI, Bacillus nonfunctional homolog	Putative Staphylococcal surface anchored protein	missense_variant	MODERATE
NC_002745	1456887	SA1267	ebhA	C	T	G	S	Nonsyn	ggt	Agt	3304.99	112	0.98		fig|158879.11.peg.1365	Putative Staphylococcal surface anchored protein	Ribonuclease HI, Bacillus nonfunctional homolog	Putative Staphylococcal surface anchored protein	missense_variant	MODERATE
NC_002745	1456941	SA1267	ebhA	CGTTT	TATTC	LNA	LNT	Nonsyn	ttaaacgcg	ttGAATAcg	514.032	23	1		fig|158879.11.peg.1365	Putative Staphylococcal surface anchored protein	Ribonuclease HI, Bacillus nonfunctional homolog	Putative Staphylococcal surface anchored protein	missense_variant	MODERATE
NC_002745	1456968	SA1267	ebhA	CAGCT	TAGCA	TAA	TAT	Nonsyn	acagctgct	acTGCTAct	2390.45	66	0.97		fig|158879.11.peg.1365	Putative Staphylococcal surface anchored protein	Ribonuclease HI, Bacillus nonfunctional homolog	Putative Staphylococcal surface anchored protein	missense_variant	MODERATE
NC_002745	1457268	SA1267	ebhA	C	T	A	T	Nonsyn	gca	Aca	3611.34	115	0.98		fig|158879.11.peg.1365	Putative Staphylococcal surface anchored protein	Ribonuclease HI, Bacillus nonfunctional homolog	Putative Staphylococcal surface anchored protein	missense_variant	MODERATE
NC_002745	1457328	SA1267	ebhA	A	C	S	A	Nonsyn	tca	Gca	3953.86	138	0.98		fig|158879.11.peg.1365	Putative Staphylococcal surface anchored protein	Ribonuclease HI, Bacillus nonfunctional homolog	Putative Staphylococcal surface anchored protein	missense_variant	MODERATE
NC_002745	1457349	SA1267	ebhA	A	T	S	T	Nonsyn	tct	Act	3606.69	120	1		fig|158879.11.peg.1365	Putative Staphylococcal surface anchored protein	Ribonuclease HI, Bacillus nonfunctional homolog	Putative Staphylococcal surface anchored protein	missense_variant	MODERATE
NC_002745	1457461	SA1267	ebhA	AA	TT	V	E	Nonsyn	gtt	gAA	2228.19	56	0.98		fig|158879.11.peg.1365	Putative Staphylococcal surface anchored protein	Ribonuclease HI, Bacillus nonfunctional homolog	Putative Staphylococcal surface anchored protein	missense_variant	MODERATE
NC_002745	1457679	SA1267	ebhA	G	T	Q	K	Nonsyn	caa	Aaa	2380.63	83	0.99		fig|158879.11.peg.1365	Putative Staphylococcal surface anchored protein	Ribonuclease HI, Bacillus nonfunctional homolog	Putative Staphylococcal surface anchored protein	missense_variant	MODERATE
NC_002745	1457684	SA1267	ebhA	TGA	GTG	GQ	GT	Nonsyn	ggtcaa	ggCACa	1459.4	35	0.92		fig|158879.11.peg.1365	Putative Staphylococcal surface anchored protein	Ribonuclease HI, Bacillus nonfunctional homolog	Putative Staphylococcal surface anchored protein	missense_variant	MODERATE
NC_002745	1457728	SA1267	ebhA	ATT	TTG	N	Q	Nonsyn	aat	CAA	2697.19	95	0.99		fig|158879.11.peg.1365	Putative Staphylococcal surface anchored protein	Ribonuclease HI, Bacillus nonfunctional homolog	Putative Staphylococcal surface anchored protein	missense_variant	MODERATE
NC_002745	1457879	SA1267	ebhA	C	T	S	N	Nonsyn	agt	aAt	3768.26	124	1		fig|158879.11.peg.1365	Putative Staphylococcal surface anchored protein	Ribonuclease HI, Bacillus nonfunctional homolog	Putative Staphylococcal surface anchored protein	missense_variant	MODERATE
NC_002745	1457967	SA1267	ebhA	T	C	I	V	Nonsyn	ata	Gta	3219.17	110	0.99		fig|158879.11.peg.1365	Putative Staphylococcal surface anchored protein	Ribonuclease HI, Bacillus nonfunctional homolog	Putative Staphylococcal surface anchored protein	missense_variant	MODERATE
NC_002745	1438480	SA1267	ebhA	G	A	G	G	Synon	ggc	ggT	1210.91	40	1		fig|158879.11.peg.1365	Putative Staphylococcal surface anchored protein	Ribonuclease HI, Bacillus nonfunctional homolog	Putative Staphylococcal surface anchored protein	synonymous_variant	LOW
NC_002745	1439536	SA1267	ebhA	AATA	GATG	VI	VI	Synon	gttatt	gtCATC	1723.85	49	0.92		fig|158879.11.peg.1365	Putative Staphylococcal surface anchored protein	Ribonuclease HI, Bacillus nonfunctional homolog	Putative Staphylococcal surface anchored protein	synonymous_variant	LOW
NC_002745	1439944	SA1267	ebhA	T	C	L	L	Synon	tta	ttG	673.795	62	0.95		fig|158879.11.peg.1365	Putative Staphylococcal surface anchored protein	Ribonuclease HI, Bacillus nonfunctional homolog	Putative Staphylococcal surface anchored protein	synonymous_variant	LOW
NC_002745	1439968	SA1267	ebhA	GGCTTGT	TGCCTGC	EQA	EQA	Synon	gaacaagcc	gaGCAGGCA	78.7538	9	0.82		fig|158879.11.peg.1365	Putative Staphylococcal surface anchored protein	Ribonuclease HI, Bacillus nonfunctional homolog	Putative Staphylococcal surface anchored protein	synonymous_variant	LOW
NC_002745	1440337	SA1267	ebhA	T	A	A	A	Synon	gca	gcT	89.6048	13	1		fig|158879.11.peg.1365	Putative Staphylococcal surface anchored protein	Ribonuclease HI, Bacillus nonfunctional homolog	Putative Staphylococcal surface anchored protein	synonymous_variant	LOW
NC_002745	1440430	SA1267	ebhA	AGCTTGT	TGCCTGC	EQA	EQA	Synon	gaacaagct	gaGCAGGCA	194.176	25	0.83		fig|158879.11.peg.1365	Putative Staphylococcal surface anchored protein	Ribonuclease HI, Bacillus nonfunctional homolog	Putative Staphylococcal surface anchored protein	synonymous_variant	LOW
NC_002745	1440502	SA1267	ebhA	A	T	R	R	Synon	cgt	cgA	211.799	33	0.85		fig|158879.11.peg.1365	Putative Staphylococcal surface anchored protein	Ribonuclease HI, Bacillus nonfunctional homolog	Putative Staphylococcal surface anchored protein	synonymous_variant	LOW
NC_002745	1440628	SA1267	ebhA	A	G	A	A	Synon	gct	gcC	1879.39	60	0.98		fig|158879.11.peg.1365	Putative Staphylococcal surface anchored protein	Ribonuclease HI, Bacillus nonfunctional homolog	Putative Staphylococcal surface anchored protein	synonymous_variant	LOW
NC_002745	1440823	SA1267	ebhA	T	A	S	S	Synon	tca	tcT	2364.32	75	0.99		fig|158879.11.peg.1365	Putative Staphylococcal surface anchored protein	Ribonuclease HI, Bacillus nonfunctional homolog	Putative Staphylococcal surface anchored protein	synonymous_variant	LOW
NC_002745	1441690	SA1267	ebhA	C	A	G	G	Synon	ggg	ggT	1609.72	53	1		fig|158879.11.peg.1365	Putative Staphylococcal surface anchored protein	Ribonuclease HI, Bacillus nonfunctional homolog	Putative Staphylococcal surface anchored protein	synonymous_variant	LOW
NC_002745	1442098	SA1267	ebhA	C	A	A	A	Synon	gcg	gcT	2179.27	75	1		fig|158879.11.peg.1365	Putative Staphylococcal surface anchored protein	Ribonuclease HI, Bacillus nonfunctional homolog	Putative Staphylococcal surface anchored protein	synonymous_variant	LOW
NC_002745	1442119	SA1267	ebhA	C	T	K	K	Synon	aag	aaA	2855.05	96	1		fig|158879.11.peg.1365	Putative Staphylococcal surface anchored protein	Ribonuclease HI, Bacillus nonfunctional homolog	Putative Staphylococcal surface anchored protein	synonymous_variant	LOW
NC_002745	1442200	SA1267	ebhA	T	A	S	S	Synon	tca	tcT	4358.77	140	0.98		fig|158879.11.peg.1365	Putative Staphylococcal surface anchored protein	Ribonuclease HI, Bacillus nonfunctional homolog	Putative Staphylococcal surface anchored protein	synonymous_variant	LOW
NC_002745	1442206	SA1267	ebhA	G	A	N	N	Synon	aac	aaT	4308.12	138	0.99		fig|158879.11.peg.1365	Putative Staphylococcal surface anchored protein	Ribonuclease HI, Bacillus nonfunctional homolog	Putative Staphylococcal surface anchored protein	synonymous_variant	LOW
NC_002745	1442239	SA1267	ebhA	G	A	I	I	Synon	atc	atT	1935.01	64	0.94		fig|158879.11.peg.1365	Putative Staphylococcal surface anchored protein	Ribonuclease HI, Bacillus nonfunctional homolog	Putative Staphylococcal surface anchored protein	synonymous_variant	LOW
NC_002745	1442269	SA1267	ebhA	A	G	N	N	Synon	aat	aaC	2608.63	85	0.98		fig|158879.11.peg.1365	Putative Staphylococcal surface anchored protein	Ribonuclease HI, Bacillus nonfunctional homolog	Putative Staphylococcal surface anchored protein	synonymous_variant	LOW
NC_002745	1442782	SA1267	ebhA	T	C	L	L	Synon	tta	ttG	2986.78	97	0.97		fig|158879.11.peg.1365	Putative Staphylococcal surface anchored protein	Ribonuclease HI, Bacillus nonfunctional homolog	Putative Staphylococcal surface anchored protein	synonymous_variant	LOW
NC_002745	1442878	SA1267	ebhA	C	T	P	P	Synon	ccg	ccA	566.297	36	0.72		fig|158879.11.peg.1365	Putative Staphylococcal surface anchored protein	Ribonuclease HI, Bacillus nonfunctional homolog	Putative Staphylococcal surface anchored protein	synonymous_variant	LOW
NC_002745	1442920	SA1267	ebhA	T	C	Q	Q	Synon	caa	caG	415.805	53	0.62		fig|158879.11.peg.1365	Putative Staphylococcal surface anchored protein	Ribonuclease HI, Bacillus nonfunctional homolog	Putative Staphylococcal surface anchored protein	synonymous_variant	LOW
NC_002745	1442941	SA1267	ebhA	T	A	R	R	Synon	cga	cgT	2776.16	113	1		fig|158879.11.peg.1365	Putative Staphylococcal surface anchored protein	Ribonuclease HI, Bacillus nonfunctional homolog	Putative Staphylococcal surface anchored protein	synonymous_variant	LOW
NC_002745	1442992	SA1267	ebhA	C	T	A	A	Synon	gcg	gcA	1736.68	55	1		fig|158879.11.peg.1365	Putative Staphylococcal surface anchored protein	Ribonuclease HI, Bacillus nonfunctional homolog	Putative Staphylococcal surface anchored protein	synonymous_variant	LOW
NC_002745	1443271	SA1267	ebhA	A	G	I	I	Synon	att	atC	724.597	41	0.98		fig|158879.11.peg.1365	Putative Staphylococcal surface anchored protein	Ribonuclease HI, Bacillus nonfunctional homolog	Putative Staphylococcal surface anchored protein	synonymous_variant	LOW
NC_002745	1443379	SA1267	ebhA	A	G	G	G	Synon	ggt	ggC	1221.42	46	1		fig|158879.11.peg.1365	Putative Staphylococcal surface anchored protein	Ribonuclease HI, Bacillus nonfunctional homolog	Putative Staphylococcal surface anchored protein	synonymous_variant	LOW
NC_002745	1443400	SA1267	ebhA	G	A	I	I	Synon	atc	atT	104.608	6	1		fig|158879.11.peg.1365	Putative Staphylococcal surface anchored protein	Ribonuclease HI, Bacillus nonfunctional homolog	Putative Staphylococcal surface anchored protein	synonymous_variant	LOW
NC_002745	1444207	SA1267	ebhA	G	A	S	S	Synon	agc	agT	3358.15	108	1		fig|158879.11.peg.1365	Putative Staphylococcal surface anchored protein	Ribonuclease HI, Bacillus nonfunctional homolog	Putative Staphylococcal surface anchored protein	synonymous_variant	LOW
NC_002745	1444219	SA1267	ebhA	T	C	K	K	Synon	aaa	aaG	4209.75	134	0.99		fig|158879.11.peg.1365	Putative Staphylococcal surface anchored protein	Ribonuclease HI, Bacillus nonfunctional homolog	Putative Staphylococcal surface anchored protein	synonymous_variant	LOW
NC_002745	1444246	SA1267	ebhA	T	C	K	K	Synon	aaa	aaG	3112.73	100	0.99		fig|158879.11.peg.1365	Putative Staphylococcal surface anchored protein	Ribonuclease HI, Bacillus nonfunctional homolog	Putative Staphylococcal surface anchored protein	synonymous_variant	LOW
NC_002745	1444627	SA1267	ebhA	A	G	D	D	Synon	gat	gaC	2641.48	88	0.99		fig|158879.11.peg.1365	Putative Staphylococcal surface anchored protein	Ribonuclease HI, Bacillus nonfunctional homolog	Putative Staphylococcal surface anchored protein	synonymous_variant	LOW
NC_002745	1445713	SA1267	ebhA	T	C	G	G	Synon	gga	ggG	2014.39	67	1		fig|158879.11.peg.1365	Putative Staphylococcal surface anchored protein	Ribonuclease HI, Bacillus nonfunctional homolog	Putative Staphylococcal surface anchored protein	synonymous_variant	LOW
NC_002745	1445749	SA1267	ebhA	GGCT	TGCC	LA	LA	Synon	ttagcc	ttGGCA	1564.53	49	0.92		fig|158879.11.peg.1365	Putative Staphylococcal surface anchored protein	Ribonuclease HI, Bacillus nonfunctional homolog	Putative Staphylococcal surface anchored protein	synonymous_variant	LOW
NC_002745	1445914	SA1267	ebhA	GTGG	ATGA	YH	YH	Synon	taccac	taTCAT	2182.97	69	0.96		fig|158879.11.peg.1365	Putative Staphylococcal surface anchored protein	Ribonuclease HI, Bacillus nonfunctional homolog	Putative Staphylococcal surface anchored protein	synonymous_variant	LOW
NC_002745	1445935	SA1267	ebhA	C	G	V	V	Synon	gtg	gtC	1269.45	46	0.94		fig|158879.11.peg.1365	Putative Staphylococcal surface anchored protein	Ribonuclease HI, Bacillus nonfunctional homolog	Putative Staphylococcal surface anchored protein	synonymous_variant	LOW
NC_002745	1445947	SA1267	ebhA	A	G	N	N	Synon	aat	aaC	2048.59	67	0.99		fig|158879.11.peg.1365	Putative Staphylococcal surface anchored protein	Ribonuclease HI, Bacillus nonfunctional homolog	Putative Staphylococcal surface anchored protein	synonymous_variant	LOW
NC_002745	1446028	SA1267	ebhA	A	C	A	A	Synon	gct	gcG	3041.96	98	0.99		fig|158879.11.peg.1365	Putative Staphylococcal surface anchored protein	Ribonuclease HI, Bacillus nonfunctional homolog	Putative Staphylococcal surface anchored protein	synonymous_variant	LOW
NC_002745	1446052	SA1267	ebhA	T	A	R	R	Synon	cga	cgT	2974.17	99	0.98		fig|158879.11.peg.1365	Putative Staphylococcal surface anchored protein	Ribonuclease HI, Bacillus nonfunctional homolog	Putative Staphylococcal surface anchored protein	synonymous_variant	LOW
NC_002745	1446082	SA1267	ebhA	GTCA	ATCG	RD	RD	Synon	cgtgac	cgCGAT	1891.62	60	0.94		fig|158879.11.peg.1365	Putative Staphylococcal surface anchored protein	Ribonuclease HI, Bacillus nonfunctional homolog	Putative Staphylococcal surface anchored protein	synonymous_variant	LOW
NC_002745	1446127	SA1267	ebhA	C	T	A	A	Synon	gcg	gcA	1538.73	51	1		fig|158879.11.peg.1365	Putative Staphylococcal surface anchored protein	Ribonuclease HI, Bacillus nonfunctional homolog	Putative Staphylococcal surface anchored protein	synonymous_variant	LOW
NC_002745	1446178	SA1267	ebhA	A	C	V	V	Synon	gtt	gtG	1949.32	72	0.95		fig|158879.11.peg.1365	Putative Staphylococcal surface anchored protein	Ribonuclease HI, Bacillus nonfunctional homolog	Putative Staphylococcal surface anchored protein	synonymous_variant	LOW
NC_002745	1446253	SA1267	ebhA	T	C	A	A	Synon	gca	gcG	3446.55	116	0.97		fig|158879.11.peg.1365	Putative Staphylococcal surface anchored protein	Ribonuclease HI, Bacillus nonfunctional homolog	Putative Staphylococcal surface anchored protein	synonymous_variant	LOW
NC_002745	1446265	SA1267	ebhA	A	T	A	A	Synon	gct	gcA	4919.61	169	1		fig|158879.11.peg.1365	Putative Staphylococcal surface anchored protein	Ribonuclease HI, Bacillus nonfunctional homolog	Putative Staphylococcal surface anchored protein	synonymous_variant	LOW
NC_002745	1446307	SA1267	ebhA	T	C	Q	Q	Synon	caa	caG	5389.56	174	0.99		fig|158879.11.peg.1365	Putative Staphylococcal surface anchored protein	Ribonuclease HI, Bacillus nonfunctional homolog	Putative Staphylococcal surface anchored protein	synonymous_variant	LOW
NC_002745	1446322	SA1267	ebhA	A	G	N	N	Synon	aat	aaC	3653.3	118	0.99		fig|158879.11.peg.1365	Putative Staphylococcal surface anchored protein	Ribonuclease HI, Bacillus nonfunctional homolog	Putative Staphylococcal surface anchored protein	synonymous_variant	LOW
NC_002745	1446346	SA1267	ebhA	C	T	T	T	Synon	acg	acA	4496.34	147	0.99		fig|158879.11.peg.1365	Putative Staphylococcal surface anchored protein	Ribonuclease HI, Bacillus nonfunctional homolog	Putative Staphylococcal surface anchored protein	synonymous_variant	LOW
NC_002745	1446610	SA1267	ebhA	G	T	I	I	Synon	atc	atA	2060.8	69	0.99		fig|158879.11.peg.1365	Putative Staphylococcal surface anchored protein	Ribonuclease HI, Bacillus nonfunctional homolog	Putative Staphylococcal surface anchored protein	synonymous_variant	LOW
NC_002745	1446625	SA1267	ebhA	C	T	A	A	Synon	gcg	gcA	2519.05	83	1		fig|158879.11.peg.1365	Putative Staphylococcal surface anchored protein	Ribonuclease HI, Bacillus nonfunctional homolog	Putative Staphylococcal surface anchored protein	synonymous_variant	LOW
NC_002745	1446640	SA1267	ebhA	ATAT	GTAA	AY	AY	Synon	gcatat	gcTTAC	2595.49	84	0.98		fig|158879.11.peg.1365	Putative Staphylococcal surface anchored protein	Ribonuclease HI, Bacillus nonfunctional homolog	Putative Staphylococcal surface anchored protein	synonymous_variant	LOW
NC_002745	1446856	SA1267	ebhA	T	C	V	V	Synon	gta	gtG	3541.68	121	0.96		fig|158879.11.peg.1365	Putative Staphylococcal surface anchored protein	Ribonuclease HI, Bacillus nonfunctional homolog	Putative Staphylococcal surface anchored protein	synonymous_variant	LOW
NC_002745	1447507	SA1267	ebhA	T	C	A	A	Synon	gca	gcG	3118.1	106	0.96		fig|158879.11.peg.1365	Putative Staphylococcal surface anchored protein	Ribonuclease HI, Bacillus nonfunctional homolog	Putative Staphylococcal surface anchored protein	synonymous_variant	LOW
NC_002745	1447789	SA1267	ebhA	G	A	D	D	Synon	gac	gaT	2239.3	91	0.97		fig|158879.11.peg.1365	Putative Staphylococcal surface anchored protein	Ribonuclease HI, Bacillus nonfunctional homolog	Putative Staphylococcal surface anchored protein	synonymous_variant	LOW
NC_002745	1447867	SA1267	ebhA	C	A	A	A	Synon	gcg	gcT	2626.93	89	0.98		fig|158879.11.peg.1365	Putative Staphylococcal surface anchored protein	Ribonuclease HI, Bacillus nonfunctional homolog	Putative Staphylococcal surface anchored protein	synonymous_variant	LOW
NC_002745	1447885	SA1267	ebhA	CGCC	TGCT	TA	TA	Synon	acggcg	acAGCA	2516.78	80	0.95		fig|158879.11.peg.1365	Putative Staphylococcal surface anchored protein	Ribonuclease HI, Bacillus nonfunctional homolog	Putative Staphylococcal surface anchored protein	synonymous_variant	LOW
NC_002745	1447933	SA1267	ebhA	T	A	V	V	Synon	gta	gtT	1294.67	48	0.98		fig|158879.11.peg.1365	Putative Staphylococcal surface anchored protein	Ribonuclease HI, Bacillus nonfunctional homolog	Putative Staphylococcal surface anchored protein	synonymous_variant	LOW
NC_002745	1447951	SA1267	ebhA	A	G	D	D	Synon	gat	gaC	823.914	31	0.97		fig|158879.11.peg.1365	Putative Staphylococcal surface anchored protein	Ribonuclease HI, Bacillus nonfunctional homolog	Putative Staphylococcal surface anchored protein	synonymous_variant	LOW
NC_002745	1447957	SA1267	ebhA	C	T	Q	Q	Synon	cag	caA	614.025	21	0.95		fig|158879.11.peg.1365	Putative Staphylococcal surface anchored protein	Ribonuclease HI, Bacillus nonfunctional homolog	Putative Staphylococcal surface anchored protein	synonymous_variant	LOW
NC_002745	1447972	SA1267	ebhA	A	G	D	D	Synon	gat	gaC	630.735	24	1		fig|158879.11.peg.1365	Putative Staphylococcal surface anchored protein	Ribonuclease HI, Bacillus nonfunctional homolog	Putative Staphylococcal surface anchored protein	synonymous_variant	LOW
NC_002745	1448053	SA1267	ebhA	T	A	A	A	Synon	gca	gcT	1429.38	50	1		fig|158879.11.peg.1365	Putative Staphylococcal surface anchored protein	Ribonuclease HI, Bacillus nonfunctional homolog	Putative Staphylococcal surface anchored protein	synonymous_variant	LOW
NC_002745	1448059	SA1267	ebhA	T	A	V	V	Synon	gta	gtT	1481.83	53	1		fig|158879.11.peg.1365	Putative Staphylococcal surface anchored protein	Ribonuclease HI, Bacillus nonfunctional homolog	Putative Staphylococcal surface anchored protein	synonymous_variant	LOW
NC_002745	1448101	SA1267	ebhA	ACCA	GCCG	GG	GG	Synon	ggtggt	ggCGGC	1442.11	48	0.94		fig|158879.11.peg.1365	Putative Staphylococcal surface anchored protein	Ribonuclease HI, Bacillus nonfunctional homolog	Putative Staphylococcal surface anchored protein	synonymous_variant	LOW
NC_002745	1448143	SA1267	ebhA	T	A	A	A	Synon	gca	gcT	4146.23	141	0.97		fig|158879.11.peg.1365	Putative Staphylococcal surface anchored protein	Ribonuclease HI, Bacillus nonfunctional homolog	Putative Staphylococcal surface anchored protein	synonymous_variant	LOW
NC_002745	1448197	SA1267	ebhA	T	C	A	A	Synon	gca	gcG	2453.85	85	1		fig|158879.11.peg.1365	Putative Staphylococcal surface anchored protein	Ribonuclease HI, Bacillus nonfunctional homolog	Putative Staphylococcal surface anchored protein	synonymous_variant	LOW
NC_002745	1448215	SA1267	ebhA	A	G	D	D	Synon	gat	gaC	1764.02	59	1		fig|158879.11.peg.1365	Putative Staphylococcal surface anchored protein	Ribonuclease HI, Bacillus nonfunctional homolog	Putative Staphylococcal surface anchored protein	synonymous_variant	LOW
NC_002745	1448248	SA1267	ebhA	A	T	T	T	Synon	act	acA	2009.45	65	0.97		fig|158879.11.peg.1365	Putative Staphylococcal surface anchored protein	Ribonuclease HI, Bacillus nonfunctional homolog	Putative Staphylococcal surface anchored protein	synonymous_variant	LOW
NC_002745	1448353	SA1267	ebhA	G	A	D	D	Synon	gac	gaT	986.183	38	0.97		fig|158879.11.peg.1365	Putative Staphylococcal surface anchored protein	Ribonuclease HI, Bacillus nonfunctional homolog	Putative Staphylococcal surface anchored protein	synonymous_variant	LOW
NC_002745	1448368	SA1267	ebhA	A	T	S	S	Synon	tct	tcA	454.309	22	0.96		fig|158879.11.peg.1365	Putative Staphylococcal surface anchored protein	Ribonuclease HI, Bacillus nonfunctional homolog	Putative Staphylococcal surface anchored protein	synonymous_variant	LOW
NC_002745	1448419	SA1267	ebhA	A	T	A	A	Synon	gct	gcA	369.779	17	1		fig|158879.11.peg.1365	Putative Staphylococcal surface anchored protein	Ribonuclease HI, Bacillus nonfunctional homolog	Putative Staphylococcal surface anchored protein	synonymous_variant	LOW
NC_002745	1448650	SA1267	ebhA	T	C	E	E	Synon	gaa	gaG	2920.61	94	0.99		fig|158879.11.peg.1365	Putative Staphylococcal surface anchored protein	Ribonuclease HI, Bacillus nonfunctional homolog	Putative Staphylococcal surface anchored protein	synonymous_variant	LOW
NC_002745	1448767	SA1267	ebhA	C	A	A	A	Synon	gcg	gcT	1961.21	71	0.99		fig|158879.11.peg.1365	Putative Staphylococcal surface anchored protein	Ribonuclease HI, Bacillus nonfunctional homolog	Putative Staphylococcal surface anchored protein	synonymous_variant	LOW
NC_002745	1449184	SA1267	ebhA	A	C	T	T	Synon	act	acG	2150.53	75	0.97		fig|158879.11.peg.1365	Putative Staphylococcal surface anchored protein	Ribonuclease HI, Bacillus nonfunctional homolog	Putative Staphylococcal surface anchored protein	synonymous_variant	LOW
NC_002745	1449451	SA1267	ebhA	T	C	T	T	Synon	aca	acG	2460.95	80	1		fig|158879.11.peg.1365	Putative Staphylococcal surface anchored protein	Ribonuclease HI, Bacillus nonfunctional homolog	Putative Staphylococcal surface anchored protein	synonymous_variant	LOW
NC_002745	1449478	SA1267	ebhA	G	A	N	N	Synon	aac	aaT	1530.55	51	0.98		fig|158879.11.peg.1365	Putative Staphylococcal surface anchored protein	Ribonuclease HI, Bacillus nonfunctional homolog	Putative Staphylococcal surface anchored protein	synonymous_variant	LOW
NC_002745	1449529	SA1267	ebhA	T	C	A	A	Synon	gca	gcG	476.489	22	0.96		fig|158879.11.peg.1365	Putative Staphylococcal surface anchored protein	Ribonuclease HI, Bacillus nonfunctional homolog	Putative Staphylococcal surface anchored protein	synonymous_variant	LOW
NC_002745	1449541	SA1267	ebhA	C	T	A	A	Synon	gcg	gcA	1260.14	44	1		fig|158879.11.peg.1365	Putative Staphylococcal surface anchored protein	Ribonuclease HI, Bacillus nonfunctional homolog	Putative Staphylococcal surface anchored protein	synonymous_variant	LOW
NC_002745	1449613	SA1267	ebhA	T	C	P	P	Synon	cca	ccG	2304.57	78	0.99		fig|158879.11.peg.1365	Putative Staphylococcal surface anchored protein	Ribonuclease HI, Bacillus nonfunctional homolog	Putative Staphylococcal surface anchored protein	synonymous_variant	LOW
NC_002745	1449763	SA1267	ebhA	G	A	D	D	Synon	gac	gaT	1899.77	65	1		fig|158879.11.peg.1365	Putative Staphylococcal surface anchored protein	Ribonuclease HI, Bacillus nonfunctional homolog	Putative Staphylococcal surface anchored protein	synonymous_variant	LOW
NC_002745	1449775	SA1267	ebhA	TGCA	CGCG	NA	NA	Synon	aatgca	aaCGCG	861.91	26	0.96		fig|158879.11.peg.1365	Putative Staphylococcal surface anchored protein	Ribonuclease HI, Bacillus nonfunctional homolog	Putative Staphylococcal surface anchored protein	synonymous_variant	LOW
NC_002745	1449796	SA1267	ebhA	TACA	AACG	GV	GV	Synon	ggtgta	ggCGTT	907.746	36	0.95		fig|158879.11.peg.1365	Putative Staphylococcal surface anchored protein	Ribonuclease HI, Bacillus nonfunctional homolog	Putative Staphylococcal surface anchored protein	synonymous_variant	LOW
NC_002745	1449925	SA1267	ebhA	A	G	N	N	Synon	aat	aaC	1944.16	64	0.96		fig|158879.11.peg.1365	Putative Staphylococcal surface anchored protein	Ribonuclease HI, Bacillus nonfunctional homolog	Putative Staphylococcal surface anchored protein	synonymous_variant	LOW
NC_002745	1449949	SA1267	ebhA	G	A	V	V	Synon	gtc	gtT	1735.86	59	1		fig|158879.11.peg.1365	Putative Staphylococcal surface anchored protein	Ribonuclease HI, Bacillus nonfunctional homolog	Putative Staphylococcal surface anchored protein	synonymous_variant	LOW
NC_002745	1449964	SA1267	ebhA	CGCA	TGCT	TA	TA	Synon	actgcg	acAGCA	2019.84	58	0.95		fig|158879.11.peg.1365	Putative Staphylococcal surface anchored protein	Ribonuclease HI, Bacillus nonfunctional homolog	Putative Staphylococcal surface anchored protein	synonymous_variant	LOW
NC_002745	1450000	SA1267	ebhA	T	C	S	S	Synon	tca	tcG	1796.12	64	1		fig|158879.11.peg.1365	Putative Staphylococcal surface anchored protein	Ribonuclease HI, Bacillus nonfunctional homolog	Putative Staphylococcal surface anchored protein	synonymous_variant	LOW
NC_002745	1450012	SA1267	ebhA	GATATTC	AATGTTT	KNI	KNI	Synon	aagaatatc	aaAAACATT	737.035	20	1		fig|158879.11.peg.1365	Putative Staphylococcal surface anchored protein	Ribonuclease HI, Bacillus nonfunctional homolog	Putative Staphylococcal surface anchored protein	synonymous_variant	LOW
NC_002745	1450042	SA1267	ebhA	G	A	Y	Y	Synon	tac	taT	1996.03	75	0.99		fig|158879.11.peg.1365	Putative Staphylococcal surface anchored protein	Ribonuclease HI, Bacillus nonfunctional homolog	Putative Staphylococcal surface anchored protein	synonymous_variant	LOW
NC_002745	1450054	SA1267	ebhA	T	C	K	K	Synon	aaa	aaG	3107.41	106	0.98		fig|158879.11.peg.1365	Putative Staphylococcal surface anchored protein	Ribonuclease HI, Bacillus nonfunctional homolog	Putative Staphylococcal surface anchored protein	synonymous_variant	LOW
NC_002745	1450066	SA1267	ebhA	T	C	A	A	Synon	gca	gcG	2818.27	97	0.99		fig|158879.11.peg.1365	Putative Staphylococcal surface anchored protein	Ribonuclease HI, Bacillus nonfunctional homolog	Putative Staphylococcal surface anchored protein	synonymous_variant	LOW
NC_002745	1450186	SA1267	ebhA	G	A	R	R	Synon	cgc	cgT	2457.8	85	0.99		fig|158879.11.peg.1365	Putative Staphylococcal surface anchored protein	Ribonuclease HI, Bacillus nonfunctional homolog	Putative Staphylococcal surface anchored protein	synonymous_variant	LOW
NC_002745	1450192	SA1267	ebhA	T	C	A	A	Synon	gca	gcG	1341.65	47	0.98		fig|158879.11.peg.1365	Putative Staphylococcal surface anchored protein	Ribonuclease HI, Bacillus nonfunctional homolog	Putative Staphylococcal surface anchored protein	synonymous_variant	LOW
NC_002745	1450198	SA1267	ebhA	A	G	N	N	Synon	aat	aaC	828.452	30	0.97		fig|158879.11.peg.1365	Putative Staphylococcal surface anchored protein	Ribonuclease HI, Bacillus nonfunctional homolog	Putative Staphylococcal surface anchored protein	synonymous_variant	LOW
NC_002745	1450213	SA1267	ebhA	C	T	L	L	Synon	ttg	ttA	193.142	7	1		fig|158879.11.peg.1365	Putative Staphylococcal surface anchored protein	Ribonuclease HI, Bacillus nonfunctional homolog	Putative Staphylococcal surface anchored protein	synonymous_variant	LOW
NC_002745	1450228	SA1267	ebhA	C	T	P	P	Synon	ccg	ccA	873.653	34	1		fig|158879.11.peg.1365	Putative Staphylococcal surface anchored protein	Ribonuclease HI, Bacillus nonfunctional homolog	Putative Staphylococcal surface anchored protein	synonymous_variant	LOW
NC_002745	1450411	SA1267	ebhA	G	A	A	A	Synon	gcc	gcT	3725.53	120	1		fig|158879.11.peg.1365	Putative Staphylococcal surface anchored protein	Ribonuclease HI, Bacillus nonfunctional homolog	Putative Staphylococcal surface anchored protein	synonymous_variant	LOW
NC_002745	1450450	SA1267	ebhA	A	G	I	I	Synon	att	atC	2732.92	90	0.96		fig|158879.11.peg.1365	Putative Staphylococcal surface anchored protein	Ribonuclease HI, Bacillus nonfunctional homolog	Putative Staphylococcal surface anchored protein	synonymous_variant	LOW
NC_002745	1450456	SA1267	ebhA	G	A	N	N	Synon	aac	aaT	2486.28	85	1		fig|158879.11.peg.1365	Putative Staphylococcal surface anchored protein	Ribonuclease HI, Bacillus nonfunctional homolog	Putative Staphylococcal surface anchored protein	synonymous_variant	LOW
NC_002745	1450489	SA1267	ebhA	GATT	TATA	AI	AI	Synon	gcaatc	gcTATA	1950.74	77	0.94		fig|158879.11.peg.1365	Putative Staphylococcal surface anchored protein	Ribonuclease HI, Bacillus nonfunctional homolog	Putative Staphylococcal surface anchored protein	synonymous_variant	LOW
NC_002745	1450573	SA1267	ebhA	A	G	G	G	Synon	ggt	ggC	3112.73	100	0.94		fig|158879.11.peg.1365	Putative Staphylococcal surface anchored protein	Ribonuclease HI, Bacillus nonfunctional homolog	Putative Staphylococcal surface anchored protein	synonymous_variant	LOW
NC_002745	1450675	SA1267	ebhA	A	G	D	D	Synon	gat	gaC	2436.86	82	1		fig|158879.11.peg.1365	Putative Staphylococcal surface anchored protein	Ribonuclease HI, Bacillus nonfunctional homolog	Putative Staphylococcal surface anchored protein	synonymous_variant	LOW
NC_002745	1450738	SA1267	ebhA	T	C	T	T	Synon	aca	acG	2122.67	73	0.96		fig|158879.11.peg.1365	Putative Staphylococcal surface anchored protein	Ribonuclease HI, Bacillus nonfunctional homolog	Putative Staphylococcal surface anchored protein	synonymous_variant	LOW
NC_002745	1450867	SA1267	ebhA	A	T	I	I	Synon	att	atA	3872.25	125	0.98		fig|158879.11.peg.1365	Putative Staphylococcal surface anchored protein	Ribonuclease HI, Bacillus nonfunctional homolog	Putative Staphylococcal surface anchored protein	synonymous_variant	LOW
NC_002745	1450987	SA1267	ebhA	G	A	N	N	Synon	aac	aaT	2622.62	89	0.99		fig|158879.11.peg.1365	Putative Staphylococcal surface anchored protein	Ribonuclease HI, Bacillus nonfunctional homolog	Putative Staphylococcal surface anchored protein	synonymous_variant	LOW
NC_002745	1451023	SA1267	ebhA	T	C	A	A	Synon	gca	gcG	1527.16	59	1		fig|158879.11.peg.1365	Putative Staphylococcal surface anchored protein	Ribonuclease HI, Bacillus nonfunctional homolog	Putative Staphylococcal surface anchored protein	synonymous_variant	LOW
NC_002745	1451035	SA1267	ebhA	C	T	A	A	Synon	gcg	gcA	1722.85	63	1		fig|158879.11.peg.1365	Putative Staphylococcal surface anchored protein	Ribonuclease HI, Bacillus nonfunctional homolog	Putative Staphylococcal surface anchored protein	synonymous_variant	LOW
NC_002745	1451068	SA1267	ebhA	G	A	N	N	Synon	aac	aaT	1698.8	58	0.98		fig|158879.11.peg.1365	Putative Staphylococcal surface anchored protein	Ribonuclease HI, Bacillus nonfunctional homolog	Putative Staphylococcal surface anchored protein	synonymous_variant	LOW
NC_002745	1451092	SA1267	ebhA	AAGC	TAGT	AL	AL	Synon	gcgctt	gcACTA	1762.4	56	0.98		fig|158879.11.peg.1365	Putative Staphylococcal surface anchored protein	Ribonuclease HI, Bacillus nonfunctional homolog	Putative Staphylococcal surface anchored protein	synonymous_variant	LOW
NC_002745	1451125	SA1267	ebhA	A	G	S	S	Synon	agt	agC	2310.1	78	0.99		fig|158879.11.peg.1365	Putative Staphylococcal surface anchored protein	Ribonuclease HI, Bacillus nonfunctional homolog	Putative Staphylococcal surface anchored protein	synonymous_variant	LOW
NC_002745	1451134	SA1267	ebhA	T	A	A	A	Synon	gca	gcT	2952.95	97	0.99		fig|158879.11.peg.1365	Putative Staphylococcal surface anchored protein	Ribonuclease HI, Bacillus nonfunctional homolog	Putative Staphylococcal surface anchored protein	synonymous_variant	LOW
NC_002745	1451164	SA1267	ebhA	T	C	A	A	Synon	gca	gcG	3408.37	121	0.98		fig|158879.11.peg.1365	Putative Staphylococcal surface anchored protein	Ribonuclease HI, Bacillus nonfunctional homolog	Putative Staphylococcal surface anchored protein	synonymous_variant	LOW
NC_002745	1451662	SA1267	ebhA	A	G	A	A	Synon	gct	gcC	813.553	30	1		fig|158879.11.peg.1365	Putative Staphylococcal surface anchored protein	Ribonuclease HI, Bacillus nonfunctional homolog	Putative Staphylococcal surface anchored protein	synonymous_variant	LOW
NC_002745	1451668	SA1267	ebhA	T	A	A	A	Synon	gca	gcT	501.119	20	1		fig|158879.11.peg.1365	Putative Staphylococcal surface anchored protein	Ribonuclease HI, Bacillus nonfunctional homolog	Putative Staphylococcal surface anchored protein	synonymous_variant	LOW
NC_002745	1451749	SA1267	ebhA	A	G	H	H	Synon	cat	caC	1072.22	36	0.95		fig|158879.11.peg.1365	Putative Staphylococcal surface anchored protein	Ribonuclease HI, Bacillus nonfunctional homolog	Putative Staphylococcal surface anchored protein	synonymous_variant	LOW
NC_002745	1451923	SA1267	ebhA	A	G	D	D	Synon	gat	gaC	3494.98	119	0.98		fig|158879.11.peg.1365	Putative Staphylococcal surface anchored protein	Ribonuclease HI, Bacillus nonfunctional homolog	Putative Staphylococcal surface anchored protein	synonymous_variant	LOW
NC_002745	1451992	SA1267	ebhA	G	A	D	D	Synon	gac	gaT	1977.56	70	0.99		fig|158879.11.peg.1365	Putative Staphylococcal surface anchored protein	Ribonuclease HI, Bacillus nonfunctional homolog	Putative Staphylococcal surface anchored protein	synonymous_variant	LOW
NC_002745	1452025	SA1267	ebhA	A	T	T	T	Synon	act	acA	617.931	24	0.96		fig|158879.11.peg.1365	Putative Staphylococcal surface anchored protein	Ribonuclease HI, Bacillus nonfunctional homolog	Putative Staphylococcal surface anchored protein	synonymous_variant	LOW
NC_002745	1452133	SA1267	ebhA	A	T	L	L	Synon	ctt	ctA	3698.98	126	0.99		fig|158879.11.peg.1365	Putative Staphylococcal surface anchored protein	Ribonuclease HI, Bacillus nonfunctional homolog	Putative Staphylococcal surface anchored protein	synonymous_variant	LOW
NC_002745	1452328	SA1267	ebhA	ATCT	GTCG	AD	AD	Synon	gcagat	gcCGAC	2361.12	81	0.99		fig|158879.11.peg.1365	Putative Staphylococcal surface anchored protein	Ribonuclease HI, Bacillus nonfunctional homolog	Putative Staphylococcal surface anchored protein	synonymous_variant	LOW
NC_002745	1452367	SA1267	ebhA	T	C	Q	Q	Synon	caa	caG	4268.12	138	0.99		fig|158879.11.peg.1365	Putative Staphylococcal surface anchored protein	Ribonuclease HI, Bacillus nonfunctional homolog	Putative Staphylococcal surface anchored protein	synonymous_variant	LOW
NC_002745	1452415	SA1267	ebhA	G	A	D	D	Synon	gac	gaT	2962.93	97	0.99		fig|158879.11.peg.1365	Putative Staphylococcal surface anchored protein	Ribonuclease HI, Bacillus nonfunctional homolog	Putative Staphylococcal surface anchored protein	synonymous_variant	LOW
NC_002745	1452430	SA1267	ebhA	C	T	A	A	Synon	gcg	gcA	3119.27	99	1		fig|158879.11.peg.1365	Putative Staphylococcal surface anchored protein	Ribonuclease HI, Bacillus nonfunctional homolog	Putative Staphylococcal surface anchored protein	synonymous_variant	LOW
NC_002745	1452472	SA1267	ebhA	G	A	R	R	Synon	cgc	cgT	1509.59	56	0.97		fig|158879.11.peg.1365	Putative Staphylococcal surface anchored protein	Ribonuclease HI, Bacillus nonfunctional homolog	Putative Staphylococcal surface anchored protein	synonymous_variant	LOW
NC_002745	1452517	SA1267	ebhA	A	G	N	N	Synon	aat	aaC	1667.29	57	1		fig|158879.11.peg.1365	Putative Staphylococcal surface anchored protein	Ribonuclease HI, Bacillus nonfunctional homolog	Putative Staphylococcal surface anchored protein	synonymous_variant	LOW
NC_002745	1452904	SA1267	ebhA	T	A	T	T	Synon	aca	acT	2920.75	100	0.99		fig|158879.11.peg.1365	Putative Staphylococcal surface anchored protein	Ribonuclease HI, Bacillus nonfunctional homolog	Putative Staphylococcal surface anchored protein	synonymous_variant	LOW
NC_002745	1452961	SA1267	ebhA	C	A	A	A	Synon	gcg	gcT	2755.38	91	0.99		fig|158879.11.peg.1365	Putative Staphylococcal surface anchored protein	Ribonuclease HI, Bacillus nonfunctional homolog	Putative Staphylococcal surface anchored protein	synonymous_variant	LOW
NC_002745	1453051	SA1267	ebhA	C	A	V	V	Synon	gtg	gtT	2762.81	87	0.99		fig|158879.11.peg.1365	Putative Staphylococcal surface anchored protein	Ribonuclease HI, Bacillus nonfunctional homolog	Putative Staphylococcal surface anchored protein	synonymous_variant	LOW
NC_002745	1453072	SA1267	ebhA	G	A	R	R	Synon	cgc	cgT	2009.33	69	0.95		fig|158879.11.peg.1365	Putative Staphylococcal surface anchored protein	Ribonuclease HI, Bacillus nonfunctional homolog	Putative Staphylococcal surface anchored protein	synonymous_variant	LOW
NC_002745	1453099	SA1267	ebhA	A	G	N	N	Synon	aat	aaC	2833.66	95	1		fig|158879.11.peg.1365	Putative Staphylococcal surface anchored protein	Ribonuclease HI, Bacillus nonfunctional homolog	Putative Staphylococcal surface anchored protein	synonymous_variant	LOW
NC_002745	1453141	SA1267	ebhA	T	C	K	K	Synon	aaa	aaG	4297.48	141	0.97		fig|158879.11.peg.1365	Putative Staphylococcal surface anchored protein	Ribonuclease HI, Bacillus nonfunctional homolog	Putative Staphylococcal surface anchored protein	synonymous_variant	LOW
NC_002745	1453207	SA1267	ebhA	G	A	R	R	Synon	cgc	cgT	4298.66	149	0.99		fig|158879.11.peg.1365	Putative Staphylococcal surface anchored protein	Ribonuclease HI, Bacillus nonfunctional homolog	Putative Staphylococcal surface anchored protein	synonymous_variant	LOW
NC_002745	1453234	SA1267	ebhA	C	T	L	L	Synon	ttg	ttA	2881.38	93	1		fig|158879.11.peg.1365	Putative Staphylococcal surface anchored protein	Ribonuclease HI, Bacillus nonfunctional homolog	Putative Staphylococcal surface anchored protein	synonymous_variant	LOW
NC_002745	1453288	SA1267	ebhA	C	A	A	A	Synon	gcg	gcT	3098.63	99	0.99		fig|158879.11.peg.1365	Putative Staphylococcal surface anchored protein	Ribonuclease HI, Bacillus nonfunctional homolog	Putative Staphylococcal surface anchored protein	synonymous_variant	LOW
NC_002745	1453339	SA1267	ebhA	G	T	A	A	Synon	gcc	gcA	4385.33	141	0.99		fig|158879.11.peg.1365	Putative Staphylococcal surface anchored protein	Ribonuclease HI, Bacillus nonfunctional homolog	Putative Staphylococcal surface anchored protein	synonymous_variant	LOW
NC_002745	1453369	SA1267	ebhA	G	A	V	V	Synon	gtc	gtT	3616.79	123	0.99		fig|158879.11.peg.1365	Putative Staphylococcal surface anchored protein	Ribonuclease HI, Bacillus nonfunctional homolog	Putative Staphylococcal surface anchored protein	synonymous_variant	LOW
NC_002745	1453390	SA1267	ebhA	TCCT	ACCG	GG	GG	Synon	ggagga	ggCGGT	2937.21	86	0.96		fig|158879.11.peg.1365	Putative Staphylococcal surface anchored protein	Ribonuclease HI, Bacillus nonfunctional homolog	Putative Staphylococcal surface anchored protein	synonymous_variant	LOW
NC_002745	1453447	SA1267	ebhA	C	A	T	T	Synon	acg	acT	2720.02	90	0.97		fig|158879.11.peg.1365	Putative Staphylococcal surface anchored protein	Ribonuclease HI, Bacillus nonfunctional homolog	Putative Staphylococcal surface anchored protein	synonymous_variant	LOW
NC_002745	1453609	SA1267	ebhA	A	G	D	D	Synon	gat	gaC	6544.84	215	0.98		fig|158879.11.peg.1365	Putative Staphylococcal surface anchored protein	Ribonuclease HI, Bacillus nonfunctional homolog	Putative Staphylococcal surface anchored protein	synonymous_variant	LOW
NC_002745	1453672	SA1267	ebhA	A	T	A	A	Synon	gct	gcA	5250.93	180	0.98		fig|158879.11.peg.1365	Putative Staphylococcal surface anchored protein	Ribonuclease HI, Bacillus nonfunctional homolog	Putative Staphylococcal surface anchored protein	synonymous_variant	LOW
NC_002745	1453735	SA1267	ebhA	T	C	L	L	Synon	tta	ttG	3149.33	105	1		fig|158879.11.peg.1365	Putative Staphylococcal surface anchored protein	Ribonuclease HI, Bacillus nonfunctional homolog	Putative Staphylococcal surface anchored protein	synonymous_variant	LOW
NC_002745	1453798	SA1267	ebhA	T	C	A	A	Synon	gca	gcG	2754.14	90	0.98		fig|158879.11.peg.1365	Putative Staphylococcal surface anchored protein	Ribonuclease HI, Bacillus nonfunctional homolog	Putative Staphylococcal surface anchored protein	synonymous_variant	LOW
NC_002745	1453843	SA1267	ebhA	A	T	A	A	Synon	gct	gcA	3318.3	112	0.99		fig|158879.11.peg.1365	Putative Staphylococcal surface anchored protein	Ribonuclease HI, Bacillus nonfunctional homolog	Putative Staphylococcal surface anchored protein	synonymous_variant	LOW
NC_002745	1453906	SA1267	ebhA	G	A	H	H	Synon	cac	caT	4105.44	132	0.99		fig|158879.11.peg.1365	Putative Staphylococcal surface anchored protein	Ribonuclease HI, Bacillus nonfunctional homolog	Putative Staphylococcal surface anchored protein	synonymous_variant	LOW
NC_002745	1453966	SA1267	ebhA	A	T	T	T	Synon	act	acA	3707.25	122	0.98		fig|158879.11.peg.1365	Putative Staphylococcal surface anchored protein	Ribonuclease HI, Bacillus nonfunctional homolog	Putative Staphylococcal surface anchored protein	synonymous_variant	LOW
NC_002745	1454047	SA1267	ebhA	T	A	T	T	Synon	aca	acT	2826.33	89	1		fig|158879.11.peg.1365	Putative Staphylococcal surface anchored protein	Ribonuclease HI, Bacillus nonfunctional homolog	Putative Staphylococcal surface anchored protein	synonymous_variant	LOW
NC_002745	1454191	SA1267	ebhA	G	A	S	S	Synon	agc	agT	4379.95	148	0.98		fig|158879.11.peg.1365	Putative Staphylococcal surface anchored protein	Ribonuclease HI, Bacillus nonfunctional homolog	Putative Staphylococcal surface anchored protein	synonymous_variant	LOW
NC_002745	1454251	SA1267	ebhA	C	T	T	T	Synon	acg	acA	4014.64	138	1		fig|158879.11.peg.1365	Putative Staphylococcal surface anchored protein	Ribonuclease HI, Bacillus nonfunctional homolog	Putative Staphylococcal surface anchored protein	synonymous_variant	LOW
NC_002745	1454422	SA1267	ebhA	A	G	A	A	Synon	gct	gcC	3709.69	128	0.97		fig|158879.11.peg.1365	Putative Staphylococcal surface anchored protein	Ribonuclease HI, Bacillus nonfunctional homolog	Putative Staphylococcal surface anchored protein	synonymous_variant	LOW
NC_002745	1454530	SA1267	ebhA	T	C	P	P	Synon	cca	ccG	3610.4	118	0.99		fig|158879.11.peg.1365	Putative Staphylococcal surface anchored protein	Ribonuclease HI, Bacillus nonfunctional homolog	Putative Staphylococcal surface anchored protein	synonymous_variant	LOW
NC_002745	1454641	SA1267	ebhA	C	A	A	A	Synon	gcg	gcT	3516.75	120	0.99		fig|158879.11.peg.1365	Putative Staphylococcal surface anchored protein	Ribonuclease HI, Bacillus nonfunctional homolog	Putative Staphylococcal surface anchored protein	synonymous_variant	LOW
NC_002745	1454686	SA1267	ebhA	AGCTGTA	TGCAGTG	HTA	HTA	Synon	catacagct	caCACTGCA	3576.69	105	0.97		fig|158879.11.peg.1365	Putative Staphylococcal surface anchored protein	Ribonuclease HI, Bacillus nonfunctional homolog	Putative Staphylococcal surface anchored protein	synonymous_variant	LOW
NC_002745	1454971	SA1267	ebhA	A	G	D	D	Synon	gat	gaC	2612.39	87	0.96		fig|158879.11.peg.1365	Putative Staphylococcal surface anchored protein	Ribonuclease HI, Bacillus nonfunctional homolog	Putative Staphylococcal surface anchored protein	synonymous_variant	LOW
NC_002745	1455058	SA1267	ebhA	T	C	T	T	Synon	aca	acG	5961.13	195	0.96		fig|158879.11.peg.1365	Putative Staphylococcal surface anchored protein	Ribonuclease HI, Bacillus nonfunctional homolog	Putative Staphylococcal surface anchored protein	synonymous_variant	LOW
NC_002745	1455286	SA1267	ebhA	T	A	T	T	Synon	aca	acT	2497.25	88	1		fig|158879.11.peg.1365	Putative Staphylococcal surface anchored protein	Ribonuclease HI, Bacillus nonfunctional homolog	Putative Staphylococcal surface anchored protein	synonymous_variant	LOW
NC_002745	1455355	SA1267	ebhA	T	C	A	A	Synon	gca	gcG	1838.04	62	0.98		fig|158879.11.peg.1365	Putative Staphylococcal surface anchored protein	Ribonuclease HI, Bacillus nonfunctional homolog	Putative Staphylococcal surface anchored protein	synonymous_variant	LOW
NC_002745	1455424	SA1267	ebhA	A	T	A	A	Synon	gct	gcA	3250.72	107	0.99		fig|158879.11.peg.1365	Putative Staphylococcal surface anchored protein	Ribonuclease HI, Bacillus nonfunctional homolog	Putative Staphylococcal surface anchored protein	synonymous_variant	LOW
NC_002745	1455496	SA1267	ebhA	A	G	G	G	Synon	ggt	ggC	3863.39	129	0.99		fig|158879.11.peg.1365	Putative Staphylococcal surface anchored protein	Ribonuclease HI, Bacillus nonfunctional homolog	Putative Staphylococcal surface anchored protein	synonymous_variant	LOW
NC_002745	1455541	SA1267	ebhA	A	G	G	G	Synon	ggt	ggC	3183.5	108	0.98		fig|158879.11.peg.1365	Putative Staphylococcal surface anchored protein	Ribonuclease HI, Bacillus nonfunctional homolog	Putative Staphylococcal surface anchored protein	synonymous_variant	LOW
NC_002745	1455583	SA1267	ebhA	A	T	A	A	Synon	gct	gcA	2631.66	94	0.99		fig|158879.11.peg.1365	Putative Staphylococcal surface anchored protein	Ribonuclease HI, Bacillus nonfunctional homolog	Putative Staphylococcal surface anchored protein	synonymous_variant	LOW
NC_002745	1455589	SA1267	ebhA	C	A	G	G	Synon	ggg	ggT	2682.12	97	0.95		fig|158879.11.peg.1365	Putative Staphylococcal surface anchored protein	Ribonuclease HI, Bacillus nonfunctional homolog	Putative Staphylococcal surface anchored protein	synonymous_variant	LOW
NC_002745	1455658	SA1267	ebhA	G	T	S	S	Synon	tcc	tcA	2781.28	89	0.97		fig|158879.11.peg.1365	Putative Staphylococcal surface anchored protein	Ribonuclease HI, Bacillus nonfunctional homolog	Putative Staphylococcal surface anchored protein	synonymous_variant	LOW
NC_002745	1456273	SA1267	ebhA	TGCT	AGCA	TA	TA	Synon	acagca	acTGCT	1573.34	52	0.93		fig|158879.11.peg.1365	Putative Staphylococcal surface anchored protein	Ribonuclease HI, Bacillus nonfunctional homolog	Putative Staphylococcal surface anchored protein	synonymous_variant	LOW
NC_002745	1456294	SA1267	ebhA	G	T	G	G	Synon	ggc	ggA	1645.39	60	0.95		fig|158879.11.peg.1365	Putative Staphylococcal surface anchored protein	Ribonuclease HI, Bacillus nonfunctional homolog	Putative Staphylococcal surface anchored protein	synonymous_variant	LOW
NC_002745	1456507	SA1267	ebhA	GCTC	ACTT	AS	AS	Synon	gcgagc	gcAAGT	469.159	10	0.91		fig|158879.11.peg.1365	Putative Staphylococcal surface anchored protein	Ribonuclease HI, Bacillus nonfunctional homolog	Putative Staphylococcal surface anchored protein	synonymous_variant	LOW
NC_002745	1456591	SA1267	ebhA	C	A	A	A	Synon	gcg	gcT	1494.9	51	1		fig|158879.11.peg.1365	Putative Staphylococcal surface anchored protein	Ribonuclease HI, Bacillus nonfunctional homolog	Putative Staphylococcal surface anchored protein	synonymous_variant	LOW
NC_002745	1456609	SA1267	ebhA	T	A	T	T	Synon	aca	acT	1793.29	58	0.98		fig|158879.11.peg.1365	Putative Staphylococcal surface anchored protein	Ribonuclease HI, Bacillus nonfunctional homolog	Putative Staphylococcal surface anchored protein	synonymous_variant	LOW
NC_002745	1456846	SA1267	ebhA	A	C	A	A	Synon	gct	gcG	3054.38	108	0.99		fig|158879.11.peg.1365	Putative Staphylococcal surface anchored protein	Ribonuclease HI, Bacillus nonfunctional homolog	Putative Staphylococcal surface anchored protein	synonymous_variant	LOW
NC_002745	1456930	SA1267	ebhA	G	A	G	G	Synon	ggc	ggT	2008.16	68	1		fig|158879.11.peg.1365	Putative Staphylococcal surface anchored protein	Ribonuclease HI, Bacillus nonfunctional homolog	Putative Staphylococcal surface anchored protein	synonymous_variant	LOW
NC_002745	1457017	SA1267	ebhA	T	G	A	A	Synon	gca	gcC	2864.12	96	0.97		fig|158879.11.peg.1365	Putative Staphylococcal surface anchored protein	Ribonuclease HI, Bacillus nonfunctional homolog	Putative Staphylococcal surface anchored protein	synonymous_variant	LOW
NC_002745	1457050	SA1267	ebhA	C	T	T	T	Synon	acg	acA	2407.81	79	0.99		fig|158879.11.peg.1365	Putative Staphylococcal surface anchored protein	Ribonuclease HI, Bacillus nonfunctional homolog	Putative Staphylococcal surface anchored protein	synonymous_variant	LOW
NC_002745	1457170	SA1267	ebhA	T	C	P	P	Synon	cca	ccG	3202.89	107	0.95		fig|158879.11.peg.1365	Putative Staphylococcal surface anchored protein	Ribonuclease HI, Bacillus nonfunctional homolog	Putative Staphylococcal surface anchored protein	synonymous_variant	LOW
NC_002745	1457410	SA1267	ebhA	A	T	T	T	Synon	act	acA	3498.96	120	0.98		fig|158879.11.peg.1365	Putative Staphylococcal surface anchored protein	Ribonuclease HI, Bacillus nonfunctional homolog	Putative Staphylococcal surface anchored protein	synonymous_variant	LOW
NC_002745	1457422	SA1267	ebhA	C	T	T	T	Synon	acg	acA	3262.91	107	0.99		fig|158879.11.peg.1365	Putative Staphylococcal surface anchored protein	Ribonuclease HI, Bacillus nonfunctional homolog	Putative Staphylococcal surface anchored protein	synonymous_variant	LOW
NC_002745	1457542	SA1267	ebhA	T	C	T	T	Synon	aca	acG	3039.23	101	0.94		fig|158879.11.peg.1365	Putative Staphylococcal surface anchored protein	Ribonuclease HI, Bacillus nonfunctional homolog	Putative Staphylococcal surface anchored protein	synonymous_variant	LOW
NC_002745	1457626	SA1267	ebhA	GTTG	ATTA	VN	VN	Synon	gtcaac	gtTAAT	2873.8	91	0.99		fig|158879.11.peg.1365	Putative Staphylococcal surface anchored protein	Ribonuclease HI, Bacillus nonfunctional homolog	Putative Staphylococcal surface anchored protein	synonymous_variant	LOW
NC_002745	1457719	SA1267	ebhA	T	C	Q	Q	Synon	caa	caG	68.4817	6	0.75		fig|158879.11.peg.1365	Putative Staphylococcal surface anchored protein	Ribonuclease HI, Bacillus nonfunctional homolog	Putative Staphylococcal surface anchored protein	synonymous_variant	LOW
NC_002745	1457812	SA1267	ebhA	A	G	I	I	Synon	att	atC	1441.85	49	0.96		fig|158879.11.peg.1365	Putative Staphylococcal surface anchored protein	Ribonuclease HI, Bacillus nonfunctional homolog	Putative Staphylococcal surface anchored protein	synonymous_variant	LOW
NC_002745	1457842	SA1267	ebhA	A	G	N	N	Synon	aat	aaC	2247.27	71	0.99		fig|158879.11.peg.1365	Putative Staphylococcal surface anchored protein	Ribonuclease HI, Bacillus nonfunctional homolog	Putative Staphylococcal surface anchored protein	synonymous_variant	LOW
NC_002745	1457905	SA1267	ebhA	AACC	GACT	AV	AV	Synon	gcggtt	gcAGTC	2390	73	0.95		fig|158879.11.peg.1365	Putative Staphylococcal surface anchored protein	Ribonuclease HI, Bacillus nonfunctional homolog	Putative Staphylococcal surface anchored protein	synonymous_variant	LOW
NC_002745	1457959	SA1267	ebhA	A	T	A	A	Synon	gct	gcA	2517.87	86	0.99		fig|158879.11.peg.1365	Putative Staphylococcal surface anchored protein	Ribonuclease HI, Bacillus nonfunctional homolog	Putative Staphylococcal surface anchored protein	synonymous_variant	LOW
NC_002745	1457980	SA1267	ebhA	A	T	A	A	Synon	gct	gcA	2666.42	90	0.99		fig|158879.11.peg.1365	Putative Staphylococcal surface anchored protein	Ribonuclease HI, Bacillus nonfunctional homolog	Putative Staphylococcal surface anchored protein	synonymous_variant	LOW
NC_002745	1458132	SA1268	ebhB	A	G	*	Q	Nonsyn	taa	Caa	3136.14	111	0.99		fig|158879.11.peg.1366	Putative Staphylococcal surface anchored protein	Putative Staphylococcal surface anchored protein	Uncharacterized MFS-type transporter	stop_lost	HIGH
NC_002745	1458257	SA1268	ebhB	G	T	T	N	Nonsyn	act	aAt	2743.43	94	1		fig|158879.11.peg.1366	Putative Staphylococcal surface anchored protein	Putative Staphylococcal surface anchored protein	Uncharacterized MFS-type transporter	missense_variant	MODERATE
NC_002745	1458440	SA1268	ebhB	T	C	N	S	Nonsyn	aac	aGc	1675.58	63	1		fig|158879.11.peg.1366	Putative Staphylococcal surface anchored protein	Putative Staphylococcal surface anchored protein	Uncharacterized MFS-type transporter	missense_variant	MODERATE
NC_002745	1458512	SA1268	ebhB	C	G	S	T	Nonsyn	agt	aCt	4602.49	149	0.96		fig|158879.11.peg.1366	Putative Staphylococcal surface anchored protein	Putative Staphylococcal surface anchored protein	Uncharacterized MFS-type transporter	missense_variant	MODERATE
NC_002745	1458595	SA1268	ebhB	CGT	AGC	T	A	Nonsyn	acg	GCT	2481.92	54	0.92		fig|158879.11.peg.1366	Putative Staphylococcal surface anchored protein	Putative Staphylococcal surface anchored protein	Uncharacterized MFS-type transporter	missense_variant	MODERATE
NC_002745	1458793	SA1268	ebhB	A	T	N	K	Nonsyn	aat	aaA	3562.25	116	1		fig|158879.11.peg.1366	Putative Staphylococcal surface anchored protein	Putative Staphylococcal surface anchored protein	Uncharacterized MFS-type transporter	missense_variant	MODERATE
NC_002745	1458862	SA1268	ebhB	A	T	H	Q	Nonsyn	cat	caA	3683.92	118	1		fig|158879.11.peg.1366	Putative Staphylococcal surface anchored protein	Putative Staphylococcal surface anchored protein	Uncharacterized MFS-type transporter	missense_variant	MODERATE
NC_002745	1459355	SA1268	ebhB	A	G	V	A	Nonsyn	gta	gCa	2862.55	94	0.97		fig|158879.11.peg.1366	Putative Staphylococcal surface anchored protein	Putative Staphylococcal surface anchored protein	Uncharacterized MFS-type transporter	missense_variant	MODERATE
NC_002745	1459368	SA1268	ebhB	C	A	D	Y	Nonsyn	gat	Tat	2596.27	87	1		fig|158879.11.peg.1366	Putative Staphylococcal surface anchored protein	Putative Staphylococcal surface anchored protein	Uncharacterized MFS-type transporter	missense_variant	MODERATE
NC_002745	1459392	SA1268	ebhB	T	A	T	S	Nonsyn	act	Tct	2707.95	93	0.99		fig|158879.11.peg.1366	Putative Staphylococcal surface anchored protein	Putative Staphylococcal surface anchored protein	Uncharacterized MFS-type transporter	missense_variant	MODERATE
NC_002745	1459444	SA1268	ebhB	AGC	TGT	A	T	Nonsyn	gct	ACA	301.505	11	0.92		fig|158879.11.peg.1366	Putative Staphylococcal surface anchored protein	Putative Staphylococcal surface anchored protein	Uncharacterized MFS-type transporter	missense_variant	MODERATE
NC_002745	1459676	SA1268	ebhB	A	G	V	A	Nonsyn	gta	gCa	2604.1	90	0.97		fig|158879.11.peg.1366	Putative Staphylococcal surface anchored protein	Putative Staphylococcal surface anchored protein	Uncharacterized MFS-type transporter	missense_variant	MODERATE
NC_002745	1460291	SA1268	ebhB	C	T	G	D	Nonsyn	ggt	gAt	3035.93	100	0.99		fig|158879.11.peg.1366	Putative Staphylococcal surface anchored protein	Putative Staphylococcal surface anchored protein	Uncharacterized MFS-type transporter	missense_variant	MODERATE
NC_002745	1460544	SA1268	ebhB	C	T	A	T	Nonsyn	gca	Aca	2879.72	93	0.98		fig|158879.11.peg.1366	Putative Staphylococcal surface anchored protein	Putative Staphylococcal surface anchored protein	Uncharacterized MFS-type transporter	missense_variant	MODERATE
NC_002745	1460717	SA1268	ebhB	T	G	N	T	Nonsyn	aat	aCt	2255.22	77	0.95		fig|158879.11.peg.1366	Putative Staphylococcal surface anchored protein	Putative Staphylococcal surface anchored protein	Uncharacterized MFS-type transporter	missense_variant	MODERATE
NC_002745	1460790	SA1268	ebhB	C	T	A	T	Nonsyn	gca	Aca	3085.09	100	1		fig|158879.11.peg.1366	Putative Staphylococcal surface anchored protein	Putative Staphylococcal surface anchored protein	Uncharacterized MFS-type transporter	missense_variant	MODERATE
NC_002745	1460812	SA1268	ebhB	A	T	D	E	Nonsyn	gat	gaA	2412.59	77	1		fig|158879.11.peg.1366	Putative Staphylococcal surface anchored protein	Putative Staphylococcal surface anchored protein	Uncharacterized MFS-type transporter	missense_variant	MODERATE
NC_002745	1460856	SA1268	ebhB	C	T	V	I	Nonsyn	gtt	Att	4115.12	142	0.99		fig|158879.11.peg.1366	Putative Staphylococcal surface anchored protein	Putative Staphylococcal surface anchored protein	Uncharacterized MFS-type transporter	missense_variant	MODERATE
NC_002745	1461021	SA1268	ebhB	T	A	T	S	Nonsyn	aca	Tca	618.527	23	1		fig|158879.11.peg.1366	Putative Staphylococcal surface anchored protein	Putative Staphylococcal surface anchored protein	Uncharacterized MFS-type transporter	missense_variant	MODERATE
NC_002745	1461130	SA1268	ebhB	G	T	D	E	Nonsyn	gac	gaA	956.488	34	1		fig|158879.11.peg.1366	Putative Staphylococcal surface anchored protein	Putative Staphylococcal surface anchored protein	Uncharacterized MFS-type transporter	missense_variant	MODERATE
NC_002745	1461147	SA1268	ebhB	C	T	V	I	Nonsyn	gtt	Att	1895.02	66	1		fig|158879.11.peg.1366	Putative Staphylococcal surface anchored protein	Putative Staphylococcal surface anchored protein	Uncharacterized MFS-type transporter	missense_variant	MODERATE
NC_002745	1461357	SA1268	ebhB	T	A	T	S	Nonsyn	aca	Tca	2849.43	95	0.97		fig|158879.11.peg.1366	Putative Staphylococcal surface anchored protein	Putative Staphylococcal surface anchored protein	Uncharacterized MFS-type transporter	missense_variant	MODERATE
NC_002745	1461470	SA1268	ebhB	C	T	R	K	Nonsyn	aga	aAa	2666.68	84	1		fig|158879.11.peg.1366	Putative Staphylococcal surface anchored protein	Putative Staphylococcal surface anchored protein	Uncharacterized MFS-type transporter	missense_variant	MODERATE
NC_002745	1462964	SA1268	ebhB	A	G	V	A	Nonsyn	gtt	gCt	586.659	22	0.96		fig|158879.11.peg.1366	Putative Staphylococcal surface anchored protein	Putative Staphylococcal surface anchored protein	Uncharacterized MFS-type transporter	missense_variant	MODERATE
NC_002745	1462974	SA1268	ebhB	T	C	T	A	Nonsyn	aca	Gca	299.787	11	1		fig|158879.11.peg.1366	Putative Staphylococcal surface anchored protein	Putative Staphylococcal surface anchored protein	Uncharacterized MFS-type transporter	missense_variant	MODERATE
NC_002745	1463365	SA1268	ebhB	TGAAGCG	AGTAGCA	NAS	NAT	Nonsyn	aacgcttca	aaTGCTACT	2703.06	85	0.97		fig|158879.11.peg.1366	Putative Staphylococcal surface anchored protein	Putative Staphylococcal surface anchored protein	Uncharacterized MFS-type transporter	missense_variant	MODERATE
NC_002745	1463747	SA1268	ebhB	C	T	S	N	Nonsyn	agt	aAt	2854.53	89	1		fig|158879.11.peg.1366	Putative Staphylococcal surface anchored protein	Putative Staphylococcal surface anchored protein	Uncharacterized MFS-type transporter	missense_variant	MODERATE
NC_002745	1464663	SA1268	ebhB	G	C	P	A	Nonsyn	cca	Gca	2729.31	90	0.99		fig|158879.11.peg.1366	Putative Staphylococcal surface anchored protein	Putative Staphylococcal surface anchored protein	Uncharacterized MFS-type transporter	missense_variant	MODERATE
NC_002745	1464668	SA1268	ebhB	G	T	A	D	Nonsyn	gcc	gAc	2967.5	96	1		fig|158879.11.peg.1366	Putative Staphylococcal surface anchored protein	Putative Staphylococcal surface anchored protein	Uncharacterized MFS-type transporter	missense_variant	MODERATE
NC_002745	1464699	SA1268	ebhB	C	A	A	S	Nonsyn	gca	Tca	4566.85	149	0.99		fig|158879.11.peg.1366	Putative Staphylococcal surface anchored protein	Putative Staphylococcal surface anchored protein	Uncharacterized MFS-type transporter	missense_variant	MODERATE
NC_002745	1464822	SA1268	ebhB	G	A	H	Y	Nonsyn	cat	Tat	4383.54	141	0.99		fig|158879.11.peg.1366	Putative Staphylococcal surface anchored protein	Putative Staphylococcal surface anchored protein	Uncharacterized MFS-type transporter	missense_variant	MODERATE
NC_002745	1464908	SA1268	ebhB	G	C	T	R	Nonsyn	aca	aGa	701.396	24	1		fig|158879.11.peg.1366	Putative Staphylococcal surface anchored protein	Putative Staphylococcal surface anchored protein	Uncharacterized MFS-type transporter	missense_variant	MODERATE
NC_002745	1465142	SA1268	ebhB	C	T	S	N	Nonsyn	agt	aAt	2484.9	81	1		fig|158879.11.peg.1366	Putative Staphylococcal surface anchored protein	Putative Staphylococcal surface anchored protein	Uncharacterized MFS-type transporter	missense_variant	MODERATE
NC_002745	1465642	SA1268	ebhB	TAT	CAC	I	V	Nonsyn	ata	GTG	2725.62	85	0.99		fig|158879.11.peg.1366	Putative Staphylococcal surface anchored protein	Putative Staphylococcal surface anchored protein	Uncharacterized MFS-type transporter	missense_variant	MODERATE
NC_002745	1465724	SA1268	ebhB	T	A	Y	F	Nonsyn	tat	tTt	370.591	16	1		fig|158879.11.peg.1366	Putative Staphylococcal surface anchored protein	Putative Staphylococcal surface anchored protein	Uncharacterized MFS-type transporter	missense_variant	MODERATE
NC_002745	1465755	SA1268	ebhB	C	A	A	S	Nonsyn	gca	Tca	362.43	14	1		fig|158879.11.peg.1366	Putative Staphylococcal surface anchored protein	Putative Staphylococcal surface anchored protein	Uncharacterized MFS-type transporter	missense_variant	MODERATE
NC_002745	1466381	SA1268	ebhB	T	C	N	S	Nonsyn	aat	aGt	2243.02	72	0.99		fig|158879.11.peg.1366	Putative Staphylococcal surface anchored protein	Putative Staphylococcal surface anchored protein	Uncharacterized MFS-type transporter	missense_variant	MODERATE
NC_002745	1466391	SA1268	ebhB	C	G	A	P	Nonsyn	gct	Cct	2542.15	84	1		fig|158879.11.peg.1366	Putative Staphylococcal surface anchored protein	Putative Staphylococcal surface anchored protein	Uncharacterized MFS-type transporter	missense_variant	MODERATE
NC_002745	1466435	SA1268	ebhB	T	C	N	S	Nonsyn	aat	aGt	2462.7	78	0.99		fig|158879.11.peg.1366	Putative Staphylococcal surface anchored protein	Putative Staphylococcal surface anchored protein	Uncharacterized MFS-type transporter	missense_variant	MODERATE
NC_002745	1466486	SA1268	ebhB	G	A	A	V	Nonsyn	gcc	gTc	1770.99	60	0.97		fig|158879.11.peg.1366	Putative Staphylococcal surface anchored protein	Putative Staphylococcal surface anchored protein	Uncharacterized MFS-type transporter	missense_variant	MODERATE
NC_002745	1466502	SA1268	ebhB	A	G	S	P	Nonsyn	tct	Cct	1765.09	59	0.95		fig|158879.11.peg.1366	Putative Staphylococcal surface anchored protein	Putative Staphylococcal surface anchored protein	Uncharacterized MFS-type transporter	missense_variant	MODERATE
NC_002745	1466892	SA1268	ebhB	C	A	A	S	Nonsyn	gct	Tct	510.551	21	0.95		fig|158879.11.peg.1366	Putative Staphylococcal surface anchored protein	Putative Staphylococcal surface anchored protein	Uncharacterized MFS-type transporter	missense_variant	MODERATE
NC_002745	1466942	SA1268	ebhB	CTT	TTC	PS	PN	Nonsyn	ccaagt	ccGAAt	182.007	8	1		fig|158879.11.peg.1366	Putative Staphylococcal surface anchored protein	Putative Staphylococcal surface anchored protein	Uncharacterized MFS-type transporter	missense_variant	MODERATE
NC_002745	1467534	SA1268	ebhB	T	G	T	P	Nonsyn	act	Cct	1808.25	64	0.98		fig|158879.11.peg.1366	Putative Staphylococcal surface anchored protein	Putative Staphylococcal surface anchored protein	Uncharacterized MFS-type transporter	missense_variant	MODERATE
NC_002745	1467753	SA1268	ebhB	G	T	Q	K	Nonsyn	caa	Aaa	493.073	17	1		fig|158879.11.peg.1366	Putative Staphylococcal surface anchored protein	Putative Staphylococcal surface anchored protein	Uncharacterized MFS-type transporter	missense_variant	MODERATE
NC_002745	1467845	SA1268	ebhB	C	G	G	A	Nonsyn	ggt	gCt	1450.38	49	0.94		fig|158879.11.peg.1366	Putative Staphylococcal surface anchored protein	Putative Staphylococcal surface anchored protein	Uncharacterized MFS-type transporter	missense_variant	MODERATE
NC_002745	1468497	SA1268	ebhB	C	T	V	I	Nonsyn	gtt	Att	2824.83	92	0.99		fig|158879.11.peg.1366	Putative Staphylococcal surface anchored protein	Putative Staphylococcal surface anchored protein	Uncharacterized MFS-type transporter	missense_variant	MODERATE
NC_002745	1468514	SA1268	ebhB	CT	TC	S	D	Nonsyn	agc	GAc	2401.29	81	0.95		fig|158879.11.peg.1366	Putative Staphylococcal surface anchored protein	Putative Staphylococcal surface anchored protein	Uncharacterized MFS-type transporter	missense_variant	MODERATE
NC_002745	1468566	SA1268	ebhB	C	G	D	H	Nonsyn	gat	Cat	2109.59	73	0.99		fig|158879.11.peg.1366	Putative Staphylococcal surface anchored protein	Putative Staphylococcal surface anchored protein	Uncharacterized MFS-type transporter	missense_variant	MODERATE
NC_002745	1468991	SA1268	ebhB	G	T	A	D	Nonsyn	gct	gAt	1477.04	53	1		fig|158879.11.peg.1366	Putative Staphylococcal surface anchored protein	Putative Staphylococcal surface anchored protein	Uncharacterized MFS-type transporter	missense_variant	MODERATE
NC_002745	1469403	SA1268	ebhB	C	G	E	Q	Nonsyn	gaa	Caa	1157.91	39	0.95		fig|158879.11.peg.1366	Putative Staphylococcal surface anchored protein	Putative Staphylococcal surface anchored protein	Uncharacterized MFS-type transporter	missense_variant	MODERATE
NC_002745	1469514	SA1268	ebhB	T	C	N	D	Nonsyn	aat	Gat	2302.25	77	0.97		fig|158879.11.peg.1366	Putative Staphylococcal surface anchored protein	Putative Staphylococcal surface anchored protein	Uncharacterized MFS-type transporter	missense_variant	MODERATE
NC_002745	1469534	SA1268	ebhB	T	A	N	I	Nonsyn	aat	aTt	2592.09	86	0.98		fig|158879.11.peg.1366	Putative Staphylococcal surface anchored protein	Putative Staphylococcal surface anchored protein	Uncharacterized MFS-type transporter	missense_variant	MODERATE
NC_002745	1469577	SA1268	ebhB	T	C	S	G	Nonsyn	agt	Ggt	1416.3	48	0.98		fig|158879.11.peg.1366	Putative Staphylococcal surface anchored protein	Putative Staphylococcal surface anchored protein	Uncharacterized MFS-type transporter	missense_variant	MODERATE
NC_002745	1458157	SA1268	ebhB	G	A	R	R	Synon	cgc	cgT	3776.87	128	0.99		fig|158879.11.peg.1366	Putative Staphylococcal surface anchored protein	Putative Staphylococcal surface anchored protein	Uncharacterized MFS-type transporter	synonymous_variant	LOW
NC_002745	1458163	SA1268	ebhB	T	A	A	A	Synon	gca	gcT	3640.72	133	1		fig|158879.11.peg.1366	Putative Staphylococcal surface anchored protein	Putative Staphylococcal surface anchored protein	Uncharacterized MFS-type transporter	synonymous_variant	LOW
NC_002745	1458271	SA1268	ebhB	C	T	L	L	Synon	ttg	ttA	4454.36	142	0.98		fig|158879.11.peg.1366	Putative Staphylococcal surface anchored protein	Putative Staphylococcal surface anchored protein	Uncharacterized MFS-type transporter	synonymous_variant	LOW
NC_002745	1458433	SA1268	ebhB	T	C	Q	Q	Synon	caa	caG	2044.06	69	0.97		fig|158879.11.peg.1366	Putative Staphylococcal surface anchored protein	Putative Staphylococcal surface anchored protein	Uncharacterized MFS-type transporter	synonymous_variant	LOW
NC_002745	1458454	SA1268	ebhB	A	G	D	D	Synon	gat	gaC	2634.59	91	1		fig|158879.11.peg.1366	Putative Staphylococcal surface anchored protein	Putative Staphylococcal surface anchored protein	Uncharacterized MFS-type transporter	synonymous_variant	LOW
NC_002745	1458459	SA1268	ebhB	A	G	L	L	Synon	tta	Cta	2664.55	92	0.99		fig|158879.11.peg.1366	Putative Staphylococcal surface anchored protein	Putative Staphylococcal surface anchored protein	Uncharacterized MFS-type transporter	synonymous_variant	LOW
NC_002745	1458466	SA1268	ebhB	T	C	A	A	Synon	gca	gcG	2336.34	81	0.96		fig|158879.11.peg.1366	Putative Staphylococcal surface anchored protein	Putative Staphylococcal surface anchored protein	Uncharacterized MFS-type transporter	synonymous_variant	LOW
NC_002745	1458556	SA1268	ebhB	CGTT	TGTC	LT	LT	Synon	ttaacg	ttGACA	2579.39	84	0.99		fig|158879.11.peg.1366	Putative Staphylococcal surface anchored protein	Putative Staphylococcal surface anchored protein	Uncharacterized MFS-type transporter	synonymous_variant	LOW
NC_002745	1458694	SA1268	ebhB	C	A	A	A	Synon	gcg	gcT	2806.64	100	0.96		fig|158879.11.peg.1366	Putative Staphylococcal surface anchored protein	Putative Staphylococcal surface anchored protein	Uncharacterized MFS-type transporter	synonymous_variant	LOW
NC_002745	1458724	SA1268	ebhB	C	T	A	A	Synon	gcg	gcA	3830.53	129	0.98		fig|158879.11.peg.1366	Putative Staphylococcal surface anchored protein	Putative Staphylococcal surface anchored protein	Uncharacterized MFS-type transporter	synonymous_variant	LOW
NC_002745	1458799	SA1268	ebhB	A	G	A	A	Synon	gct	gcC	3571.79	119	0.97		fig|158879.11.peg.1366	Putative Staphylococcal surface anchored protein	Putative Staphylococcal surface anchored protein	Uncharacterized MFS-type transporter	synonymous_variant	LOW
NC_002745	1458826	SA1268	ebhB	C	G	A	A	Synon	gcg	gcC	2870.28	96	0.97		fig|158879.11.peg.1366	Putative Staphylococcal surface anchored protein	Putative Staphylococcal surface anchored protein	Uncharacterized MFS-type transporter	synonymous_variant	LOW
NC_002745	1458841	SA1268	ebhB	G	A	N	N	Synon	aac	aaT	3764.03	124	0.99		fig|158879.11.peg.1366	Putative Staphylococcal surface anchored protein	Putative Staphylococcal surface anchored protein	Uncharacterized MFS-type transporter	synonymous_variant	LOW
NC_002745	1458874	SA1268	ebhB	A	G	V	V	Synon	gtt	gtC	2973.15	104	0.99		fig|158879.11.peg.1366	Putative Staphylococcal surface anchored protein	Putative Staphylococcal surface anchored protein	Uncharacterized MFS-type transporter	synonymous_variant	LOW
NC_002745	1458898	SA1268	ebhB	A	G	N	N	Synon	aat	aaC	3353.15	110	0.98		fig|158879.11.peg.1366	Putative Staphylococcal surface anchored protein	Putative Staphylococcal surface anchored protein	Uncharacterized MFS-type transporter	synonymous_variant	LOW
NC_002745	1458958	SA1268	ebhB	C	T	A	A	Synon	gcg	gcA	2563.63	80	1		fig|158879.11.peg.1366	Putative Staphylococcal surface anchored protein	Putative Staphylococcal surface anchored protein	Uncharacterized MFS-type transporter	synonymous_variant	LOW
NC_002745	1459012	SA1268	ebhB	C	A	S	S	Synon	tcg	tcT	1715.06	59	0.98		fig|158879.11.peg.1366	Putative Staphylococcal surface anchored protein	Putative Staphylococcal surface anchored protein	Uncharacterized MFS-type transporter	synonymous_variant	LOW
NC_002745	1459099	SA1268	ebhB	C	T	V	V	Synon	gtg	gtA	2372.02	76	0.99		fig|158879.11.peg.1366	Putative Staphylococcal surface anchored protein	Putative Staphylococcal surface anchored protein	Uncharacterized MFS-type transporter	synonymous_variant	LOW
NC_002745	1459147	SA1268	ebhB	A	G	N	N	Synon	aat	aaC	3423.27	106	0.97		fig|158879.11.peg.1366	Putative Staphylococcal surface anchored protein	Putative Staphylococcal surface anchored protein	Uncharacterized MFS-type transporter	synonymous_variant	LOW
NC_002745	1459189	SA1268	ebhB	C	T	Q	Q	Synon	cag	caA	3756.88	119	0.99		fig|158879.11.peg.1366	Putative Staphylococcal surface anchored protein	Putative Staphylococcal surface anchored protein	Uncharacterized MFS-type transporter	synonymous_variant	LOW
NC_002745	1459237	SA1268	ebhB	G	A	T	T	Synon	acc	acT	3285.59	109	0.97		fig|158879.11.peg.1366	Putative Staphylococcal surface anchored protein	Putative Staphylococcal surface anchored protein	Uncharacterized MFS-type transporter	synonymous_variant	LOW
NC_002745	1459246	SA1268	ebhB	A	G	G	G	Synon	ggt	ggC	2744.21	92	0.93		fig|158879.11.peg.1366	Putative Staphylococcal surface anchored protein	Putative Staphylococcal surface anchored protein	Uncharacterized MFS-type transporter	synonymous_variant	LOW
NC_002745	1459435	SA1268	ebhB	TGTC	CGTT	PT	PT	Synon	ccgaca	ccAACG	433.717	11	1		fig|158879.11.peg.1366	Putative Staphylococcal surface anchored protein	Putative Staphylococcal surface anchored protein	Uncharacterized MFS-type transporter	synonymous_variant	LOW
NC_002745	1459459	SA1268	ebhB	A	G	I	I	Synon	att	atC	1291.79	49	1		fig|158879.11.peg.1366	Putative Staphylococcal surface anchored protein	Putative Staphylococcal surface anchored protein	Uncharacterized MFS-type transporter	synonymous_variant	LOW
NC_002745	1459468	SA1268	ebhB	A	G	A	A	Synon	gct	gcC	1808.13	65	0.97		fig|158879.11.peg.1366	Putative Staphylococcal surface anchored protein	Putative Staphylococcal surface anchored protein	Uncharacterized MFS-type transporter	synonymous_variant	LOW
NC_002745	1460251	SA1268	ebhB	G	C	A	A	Synon	gcc	gcG	3628.24	121	0.98		fig|158879.11.peg.1366	Putative Staphylococcal surface anchored protein	Putative Staphylococcal surface anchored protein	Uncharacterized MFS-type transporter	synonymous_variant	LOW
NC_002745	1460617	SA1268	ebhB	T	C	A	A	Synon	gca	gcG	1587.85	55	0.98		fig|158879.11.peg.1366	Putative Staphylococcal surface anchored protein	Putative Staphylococcal surface anchored protein	Uncharacterized MFS-type transporter	synonymous_variant	LOW
NC_002745	1460641	SA1268	ebhB	T	C	A	A	Synon	gca	gcG	1333.12	44	0.98		fig|158879.11.peg.1366	Putative Staphylococcal surface anchored protein	Putative Staphylococcal surface anchored protein	Uncharacterized MFS-type transporter	synonymous_variant	LOW
NC_002745	1460659	SA1268	ebhB	T	C	T	T	Synon	aca	acG	1356.31	45	0.98		fig|158879.11.peg.1366	Putative Staphylococcal surface anchored protein	Putative Staphylococcal surface anchored protein	Uncharacterized MFS-type transporter	synonymous_variant	LOW
NC_002745	1460677	SA1268	ebhB	T	C	T	T	Synon	aca	acG	1419.32	53	0.98		fig|158879.11.peg.1366	Putative Staphylococcal surface anchored protein	Putative Staphylococcal surface anchored protein	Uncharacterized MFS-type transporter	synonymous_variant	LOW
NC_002745	1460746	SA1268	ebhB	C	A	A	A	Synon	gcg	gcT	2418.25	82	0.99		fig|158879.11.peg.1366	Putative Staphylococcal surface anchored protein	Putative Staphylococcal surface anchored protein	Uncharacterized MFS-type transporter	synonymous_variant	LOW
NC_002745	1460776	SA1268	ebhB	C	A	A	A	Synon	gcg	gcT	2421.05	78	0.99		fig|158879.11.peg.1366	Putative Staphylococcal surface anchored protein	Putative Staphylococcal surface anchored protein	Uncharacterized MFS-type transporter	synonymous_variant	LOW
NC_002745	1460821	SA1268	ebhB	A	C	P	P	Synon	cct	ccG	2618.72	85	0.98		fig|158879.11.peg.1366	Putative Staphylococcal surface anchored protein	Putative Staphylococcal surface anchored protein	Uncharacterized MFS-type transporter	synonymous_variant	LOW
NC_002745	1460935	SA1268	ebhB	A	G	D	D	Synon	gat	gaC	4377.18	144	0.97		fig|158879.11.peg.1366	Putative Staphylococcal surface anchored protein	Putative Staphylococcal surface anchored protein	Uncharacterized MFS-type transporter	synonymous_variant	LOW
NC_002745	1460977	SA1268	ebhB	T	C	A	A	Synon	gca	gcG	2337.99	78	0.97		fig|158879.11.peg.1366	Putative Staphylococcal surface anchored protein	Putative Staphylococcal surface anchored protein	Uncharacterized MFS-type transporter	synonymous_variant	LOW
NC_002745	1461001	SA1268	ebhB	GCGC	ACGT	AR	AR	Synon	gcgcgc	gcACGT	969.363	26	0.96		fig|158879.11.peg.1366	Putative Staphylococcal surface anchored protein	Putative Staphylococcal surface anchored protein	Uncharacterized MFS-type transporter	synonymous_variant	LOW
NC_002745	1461028	SA1268	ebhB	A	G	A	A	Synon	gct	gcC	608.101	21	1		fig|158879.11.peg.1366	Putative Staphylococcal surface anchored protein	Putative Staphylococcal surface anchored protein	Uncharacterized MFS-type transporter	synonymous_variant	LOW
NC_002745	1461076	SA1268	ebhB	AGAT	TGAG	AS	AS	Synon	gcatct	gcCTCA	148.442	9	1		fig|158879.11.peg.1366	Putative Staphylococcal surface anchored protein	Putative Staphylococcal surface anchored protein	Uncharacterized MFS-type transporter	synonymous_variant	LOW
NC_002745	1461084	SA1268	ebhB	GTACG	ATACA	RVL	RVL	Synon	cgcgtacta	cgTGTATta	192.674	10	1		fig|158879.11.peg.1366	Putative Staphylococcal surface anchored protein	Putative Staphylococcal surface anchored protein	Uncharacterized MFS-type transporter	synonymous_variant	LOW
NC_002745	1461142	SA1268	ebhB	A	T	A	A	Synon	gct	gcA	1427.27	50	1		fig|158879.11.peg.1366	Putative Staphylococcal surface anchored protein	Putative Staphylococcal surface anchored protein	Uncharacterized MFS-type transporter	synonymous_variant	LOW
NC_002745	1461238	SA1268	ebhB	T	A	T	T	Synon	aca	acT	2285.38	78	0.97		fig|158879.11.peg.1366	Putative Staphylococcal surface anchored protein	Putative Staphylococcal surface anchored protein	Uncharacterized MFS-type transporter	synonymous_variant	LOW
NC_002745	1461316	SA1268	ebhB	T	A	T	T	Synon	aca	acT	1660.54	61	0.97		fig|158879.11.peg.1366	Putative Staphylococcal surface anchored protein	Putative Staphylococcal surface anchored protein	Uncharacterized MFS-type transporter	synonymous_variant	LOW
NC_002745	1461322	SA1268	ebhB	G	A	D	D	Synon	gac	gaT	1761.22	63	0.98		fig|158879.11.peg.1366	Putative Staphylococcal surface anchored protein	Putative Staphylococcal surface anchored protein	Uncharacterized MFS-type transporter	synonymous_variant	LOW
NC_002745	1461370	SA1268	ebhB	T	C	A	A	Synon	gca	gcG	3196.16	105	1		fig|158879.11.peg.1366	Putative Staphylococcal surface anchored protein	Putative Staphylococcal surface anchored protein	Uncharacterized MFS-type transporter	synonymous_variant	LOW
NC_002745	1461562	SA1268	ebhB	TACC	CACT	EV	EV	Synon	gaggta	gaAGTG	1595.09	49	0.94		fig|158879.11.peg.1366	Putative Staphylococcal surface anchored protein	Putative Staphylococcal surface anchored protein	Uncharacterized MFS-type transporter	synonymous_variant	LOW
NC_002745	1461571	SA1268	ebhB	C	T	V	V	Synon	gtg	gtA	2053.27	71	0.99		fig|158879.11.peg.1366	Putative Staphylococcal surface anchored protein	Putative Staphylococcal surface anchored protein	Uncharacterized MFS-type transporter	synonymous_variant	LOW
NC_002745	1461589	SA1268	ebhB	C	T	Q	Q	Synon	cag	caA	1821.24	63	1		fig|158879.11.peg.1366	Putative Staphylococcal surface anchored protein	Putative Staphylococcal surface anchored protein	Uncharacterized MFS-type transporter	synonymous_variant	LOW
NC_002745	1461595	SA1268	ebhB	G	A	I	I	Synon	atc	atT	2095.72	68	1		fig|158879.11.peg.1366	Putative Staphylococcal surface anchored protein	Putative Staphylococcal surface anchored protein	Uncharacterized MFS-type transporter	synonymous_variant	LOW
NC_002745	1462129	SA1268	ebhB	G	A	T	T	Synon	acc	acT	5971.62	201	0.96		fig|158879.11.peg.1366	Putative Staphylococcal surface anchored protein	Putative Staphylococcal surface anchored protein	Uncharacterized MFS-type transporter	synonymous_variant	LOW
NC_002745	1462738	SA1268	ebhB	T	A	T	T	Synon	aca	acT	3461.68	115	0.98		fig|158879.11.peg.1366	Putative Staphylococcal surface anchored protein	Putative Staphylococcal surface anchored protein	Uncharacterized MFS-type transporter	synonymous_variant	LOW
NC_002745	1462804	SA1268	ebhB	TTTC	CTTA	TK	TK	Synon	acgaaa	acTAAG	2517.95	76	0.99		fig|158879.11.peg.1366	Putative Staphylococcal surface anchored protein	Putative Staphylococcal surface anchored protein	Uncharacterized MFS-type transporter	synonymous_variant	LOW
NC_002745	1462864	SA1268	ebhB	G	A	D	D	Synon	gac	gaT	1244.93	43	1		fig|158879.11.peg.1366	Putative Staphylococcal surface anchored protein	Putative Staphylococcal surface anchored protein	Uncharacterized MFS-type transporter	synonymous_variant	LOW
NC_002745	1462891	SA1268	ebhB	T	C	T	T	Synon	aca	acG	904.521	33	1		fig|158879.11.peg.1366	Putative Staphylococcal surface anchored protein	Putative Staphylococcal surface anchored protein	Uncharacterized MFS-type transporter	synonymous_variant	LOW
NC_002745	1462921	SA1268	ebhB	A	G	N	N	Synon	aat	aaC	2195.89	74	0.97		fig|158879.11.peg.1366	Putative Staphylococcal surface anchored protein	Putative Staphylococcal surface anchored protein	Uncharacterized MFS-type transporter	synonymous_variant	LOW
NC_002745	1462939	SA1268	ebhB	C	A	V	V	Synon	gtg	gtT	1783.62	61	0.98		fig|158879.11.peg.1366	Putative Staphylococcal surface anchored protein	Putative Staphylococcal surface anchored protein	Uncharacterized MFS-type transporter	synonymous_variant	LOW
NC_002745	1462987	SA1268	ebhB	T	A	S	S	Synon	tca	tcT	216.144	9	1		fig|158879.11.peg.1366	Putative Staphylococcal surface anchored protein	Putative Staphylococcal surface anchored protein	Uncharacterized MFS-type transporter	synonymous_variant	LOW
NC_002745	1463008	SA1268	ebhB	G	A	S	S	Synon	agc	agT	333.546	12	1		fig|158879.11.peg.1366	Putative Staphylococcal surface anchored protein	Putative Staphylococcal surface anchored protein	Uncharacterized MFS-type transporter	synonymous_variant	LOW
NC_002745	1463020	SA1268	ebhB	A	G	R	R	Synon	cgt	cgC	368.737	13	0.93		fig|158879.11.peg.1366	Putative Staphylococcal surface anchored protein	Putative Staphylococcal surface anchored protein	Uncharacterized MFS-type transporter	synonymous_variant	LOW
NC_002745	1463038	SA1268	ebhB	T	C	V	V	Synon	gta	gtG	257.619	13	0.93		fig|158879.11.peg.1366	Putative Staphylococcal surface anchored protein	Putative Staphylococcal surface anchored protein	Uncharacterized MFS-type transporter	synonymous_variant	LOW
NC_002745	1463044	SA1268	ebhB	ATTT	GTTA	GN	GN	Synon	ggaaat	ggTAAC	240.908	11	0.85		fig|158879.11.peg.1366	Putative Staphylococcal surface anchored protein	Putative Staphylococcal surface anchored protein	Uncharacterized MFS-type transporter	synonymous_variant	LOW
NC_002745	1463071	SA1268	ebhB	G	A	D	D	Synon	gac	gaT	172.862	10	0.91		fig|158879.11.peg.1366	Putative Staphylococcal surface anchored protein	Putative Staphylococcal surface anchored protein	Uncharacterized MFS-type transporter	synonymous_variant	LOW
NC_002745	1463101	SA1268	ebhB	A	T	T	T	Synon	act	acA	366.539	15	1		fig|158879.11.peg.1366	Putative Staphylococcal surface anchored protein	Putative Staphylococcal surface anchored protein	Uncharacterized MFS-type transporter	synonymous_variant	LOW
NC_002745	1463107	SA1268	ebhB	G	C	V	V	Synon	gtc	gtG	425.988	18	1		fig|158879.11.peg.1366	Putative Staphylococcal surface anchored protein	Putative Staphylococcal surface anchored protein	Uncharacterized MFS-type transporter	synonymous_variant	LOW
NC_002745	1463119	SA1268	ebhB	CGCA	TGCT	GA	GA	Synon	ggtgcg	ggAGCA	933.213	32	0.97		fig|158879.11.peg.1366	Putative Staphylococcal surface anchored protein	Putative Staphylococcal surface anchored protein	Uncharacterized MFS-type transporter	synonymous_variant	LOW
NC_002745	1463161	SA1268	ebhB	G	C	V	V	Synon	gtc	gtG	1637.51	53	1		fig|158879.11.peg.1366	Putative Staphylococcal surface anchored protein	Putative Staphylococcal surface anchored protein	Uncharacterized MFS-type transporter	synonymous_variant	LOW
NC_002745	1463182	SA1268	ebhB	A	C	V	V	Synon	gtt	gtG	1319.17	46	0.96		fig|158879.11.peg.1366	Putative Staphylococcal surface anchored protein	Putative Staphylococcal surface anchored protein	Uncharacterized MFS-type transporter	synonymous_variant	LOW
NC_002745	1463224	SA1268	ebhB	T	A	T	T	Synon	aca	acT	1272	48	0.96		fig|158879.11.peg.1366	Putative Staphylococcal surface anchored protein	Putative Staphylococcal surface anchored protein	Uncharacterized MFS-type transporter	synonymous_variant	LOW
NC_002745	1463233	SA1268	ebhB	A	G	N	N	Synon	aat	aaC	871.64	37	0.95		fig|158879.11.peg.1366	Putative Staphylococcal surface anchored protein	Putative Staphylococcal surface anchored protein	Uncharacterized MFS-type transporter	synonymous_variant	LOW
NC_002745	1463245	SA1268	ebhB	A	G	D	D	Synon	gat	gaC	187.757	9	0.9		fig|158879.11.peg.1366	Putative Staphylococcal surface anchored protein	Putative Staphylococcal surface anchored protein	Uncharacterized MFS-type transporter	synonymous_variant	LOW
NC_002745	1463305	SA1268	ebhB	ATCG	GTCA	ND	ND	Synon	aacgat	aaTGAC	324.735	10	1		fig|158879.11.peg.1366	Putative Staphylococcal surface anchored protein	Putative Staphylococcal surface anchored protein	Uncharacterized MFS-type transporter	synonymous_variant	LOW
NC_002745	1463317	SA1268	ebhB	C	T	T	T	Synon	acg	acA	1197.71	44	1		fig|158879.11.peg.1366	Putative Staphylococcal surface anchored protein	Putative Staphylococcal surface anchored protein	Uncharacterized MFS-type transporter	synonymous_variant	LOW
NC_002745	1463422	SA1268	ebhB	A	T	G	G	Synon	ggt	ggA	2073.11	74	1		fig|158879.11.peg.1366	Putative Staphylococcal surface anchored protein	Putative Staphylococcal surface anchored protein	Uncharacterized MFS-type transporter	synonymous_variant	LOW
NC_002745	1463428	SA1268	ebhB	T	C	T	T	Synon	aca	acG	2173.89	73	0.99		fig|158879.11.peg.1366	Putative Staphylococcal surface anchored protein	Putative Staphylococcal surface anchored protein	Uncharacterized MFS-type transporter	synonymous_variant	LOW
NC_002745	1463434	SA1268	ebhB	T	C	T	T	Synon	aca	acG	1622.72	57	0.95		fig|158879.11.peg.1366	Putative Staphylococcal surface anchored protein	Putative Staphylococcal surface anchored protein	Uncharacterized MFS-type transporter	synonymous_variant	LOW
NC_002745	1463470	SA1268	ebhB	GTTC	ATTA	VN	VN	Synon	gtgaac	gtTAAT	2292.24	67	0.99		fig|158879.11.peg.1366	Putative Staphylococcal surface anchored protein	Putative Staphylococcal surface anchored protein	Uncharacterized MFS-type transporter	synonymous_variant	LOW
NC_002745	1463479	SA1268	ebhB	T	A	V	V	Synon	gta	gtT	2438.76	78	1		fig|158879.11.peg.1366	Putative Staphylococcal surface anchored protein	Putative Staphylococcal surface anchored protein	Uncharacterized MFS-type transporter	synonymous_variant	LOW
NC_002745	1463539	SA1268	ebhB	A	C	V	V	Synon	gtt	gtG	1857.22	65	0.98		fig|158879.11.peg.1366	Putative Staphylococcal surface anchored protein	Putative Staphylococcal surface anchored protein	Uncharacterized MFS-type transporter	synonymous_variant	LOW
NC_002745	1463551	SA1268	ebhB	C	T	Q	Q	Synon	cag	caA	2037.97	69	0.97		fig|158879.11.peg.1366	Putative Staphylococcal surface anchored protein	Putative Staphylococcal surface anchored protein	Uncharacterized MFS-type transporter	synonymous_variant	LOW
NC_002745	1463587	SA1268	ebhB	TGTA	AGTG	IT	IT	Synon	attaca	atCACT	669.533	23	1		fig|158879.11.peg.1366	Putative Staphylococcal surface anchored protein	Putative Staphylococcal surface anchored protein	Uncharacterized MFS-type transporter	synonymous_variant	LOW
NC_002745	1463689	SA1268	ebhB	A	T	A	A	Synon	gct	gcA	1486.93	50	0.98		fig|158879.11.peg.1366	Putative Staphylococcal surface anchored protein	Putative Staphylococcal surface anchored protein	Uncharacterized MFS-type transporter	synonymous_variant	LOW
NC_002745	1463776	SA1268	ebhB	T	A	T	T	Synon	aca	acT	3013.57	103	1		fig|158879.11.peg.1366	Putative Staphylococcal surface anchored protein	Putative Staphylococcal surface anchored protein	Uncharacterized MFS-type transporter	synonymous_variant	LOW
NC_002745	1463782	SA1268	ebhB	G	A	G	G	Synon	ggc	ggT	2910.76	94	1		fig|158879.11.peg.1366	Putative Staphylococcal surface anchored protein	Putative Staphylococcal surface anchored protein	Uncharacterized MFS-type transporter	synonymous_variant	LOW
NC_002745	1463824	SA1268	ebhB	G	A	V	V	Synon	gtc	gtT	1988.29	64	0.98		fig|158879.11.peg.1366	Putative Staphylococcal surface anchored protein	Putative Staphylococcal surface anchored protein	Uncharacterized MFS-type transporter	synonymous_variant	LOW
NC_002745	1463845	SA1268	ebhB	A	G	N	N	Synon	aat	aaC	1122.16	41	1		fig|158879.11.peg.1366	Putative Staphylococcal surface anchored protein	Putative Staphylococcal surface anchored protein	Uncharacterized MFS-type transporter	synonymous_variant	LOW
NC_002745	1463859	SA1268	ebhB	G	T	R	R	Synon	cga	Aga	979.694	38	1		fig|158879.11.peg.1366	Putative Staphylococcal surface anchored protein	Putative Staphylococcal surface anchored protein	Uncharacterized MFS-type transporter	synonymous_variant	LOW
NC_002745	1463866	SA1268	ebhB	ATGA	GTGT	GH	GH	Synon	ggtcat	ggACAC	911.219	25	0.96		fig|158879.11.peg.1366	Putative Staphylococcal surface anchored protein	Putative Staphylococcal surface anchored protein	Uncharacterized MFS-type transporter	synonymous_variant	LOW
NC_002745	1463938	SA1268	ebhB	T	C	V	V	Synon	gta	gtG	1256.79	45	1		fig|158879.11.peg.1366	Putative Staphylococcal surface anchored protein	Putative Staphylococcal surface anchored protein	Uncharacterized MFS-type transporter	synonymous_variant	LOW
NC_002745	1463944	SA1268	ebhB	A	T	V	V	Synon	gtt	gtA	410.312	15	1		fig|158879.11.peg.1366	Putative Staphylococcal surface anchored protein	Putative Staphylococcal surface anchored protein	Uncharacterized MFS-type transporter	synonymous_variant	LOW
NC_002745	1463956	SA1268	ebhB	A	G	D	D	Synon	gat	gaC	779.981	29	0.97		fig|158879.11.peg.1366	Putative Staphylococcal surface anchored protein	Putative Staphylococcal surface anchored protein	Uncharacterized MFS-type transporter	synonymous_variant	LOW
NC_002745	1464112	SA1268	ebhB	A	G	S	S	Synon	agt	agC	2541.23	86	0.99		fig|158879.11.peg.1366	Putative Staphylococcal surface anchored protein	Putative Staphylococcal surface anchored protein	Uncharacterized MFS-type transporter	synonymous_variant	LOW
NC_002745	1464256	SA1268	ebhB	T	A	P	P	Synon	cca	ccT	2226.88	77	0.99		fig|158879.11.peg.1366	Putative Staphylococcal surface anchored protein	Putative Staphylococcal surface anchored protein	Uncharacterized MFS-type transporter	synonymous_variant	LOW
NC_002745	1464298	SA1268	ebhB	A	T	T	T	Synon	act	acA	1555.36	54	1		fig|158879.11.peg.1366	Putative Staphylococcal surface anchored protein	Putative Staphylococcal surface anchored protein	Uncharacterized MFS-type transporter	synonymous_variant	LOW
NC_002745	1464316	SA1268	ebhB	A	T	T	T	Synon	act	acA	1258.89	43	0.98		fig|158879.11.peg.1366	Putative Staphylococcal surface anchored protein	Putative Staphylococcal surface anchored protein	Uncharacterized MFS-type transporter	synonymous_variant	LOW
NC_002745	1464334	SA1268	ebhB	CGTT	AGTA	ST	ST	Synon	tcaacg	tcTACT	1393.51	46	0.96		fig|158879.11.peg.1366	Putative Staphylococcal surface anchored protein	Putative Staphylococcal surface anchored protein	Uncharacterized MFS-type transporter	synonymous_variant	LOW
NC_002745	1464343	SA1268	ebhB	A	G	G	G	Synon	ggt	ggC	1759.04	68	0.94		fig|158879.11.peg.1366	Putative Staphylococcal surface anchored protein	Putative Staphylococcal surface anchored protein	Uncharacterized MFS-type transporter	synonymous_variant	LOW
NC_002745	1464385	SA1268	ebhB	A	G	F	F	Synon	ttt	ttC	2356.97	81	0.96		fig|158879.11.peg.1366	Putative Staphylococcal surface anchored protein	Putative Staphylococcal surface anchored protein	Uncharacterized MFS-type transporter	synonymous_variant	LOW
NC_002745	1464589	SA1268	ebhB	T	A	T	T	Synon	aca	acT	3258.22	109	1		fig|158879.11.peg.1366	Putative Staphylococcal surface anchored protein	Putative Staphylococcal surface anchored protein	Uncharacterized MFS-type transporter	synonymous_variant	LOW
NC_002745	1464652	SA1268	ebhB	C	A	T	T	Synon	acg	acT	3120.49	101	0.99		fig|158879.11.peg.1366	Putative Staphylococcal surface anchored protein	Putative Staphylococcal surface anchored protein	Uncharacterized MFS-type transporter	synonymous_variant	LOW
NC_002745	1464898	SA1268	ebhB	TGCG	CGCA	SA	SA	Synon	agcgca	agTGCG	803.439	27	1		fig|158879.11.peg.1366	Putative Staphylococcal surface anchored protein	Putative Staphylococcal surface anchored protein	Uncharacterized MFS-type transporter	synonymous_variant	LOW
NC_002745	1465015	SA1268	ebhB	A	C	V	V	Synon	gtt	gtG	3103.38	104	0.97		fig|158879.11.peg.1366	Putative Staphylococcal surface anchored protein	Putative Staphylococcal surface anchored protein	Uncharacterized MFS-type transporter	synonymous_variant	LOW
NC_002745	1465087	SA1268	ebhB	T	C	S	S	Synon	tca	tcG	2368.8	78	0.97		fig|158879.11.peg.1366	Putative Staphylococcal surface anchored protein	Putative Staphylococcal surface anchored protein	Uncharacterized MFS-type transporter	synonymous_variant	LOW
NC_002745	1465105	SA1268	ebhB	ACCA	GCCG	SG	SG	Synon	agtggt	agCGGC	1977.18	61	0.9		fig|158879.11.peg.1366	Putative Staphylococcal surface anchored protein	Putative Staphylococcal surface anchored protein	Uncharacterized MFS-type transporter	synonymous_variant	LOW
NC_002745	1465237	SA1268	ebhB	C	A	S	S	Synon	tcg	tcT	5462.39	180	0.99		fig|158879.11.peg.1366	Putative Staphylococcal surface anchored protein	Putative Staphylococcal surface anchored protein	Uncharacterized MFS-type transporter	synonymous_variant	LOW
NC_002745	1465270	SA1268	ebhB	C	A	T	T	Synon	acg	acT	4860.6	158	0.97		fig|158879.11.peg.1366	Putative Staphylococcal surface anchored protein	Putative Staphylococcal surface anchored protein	Uncharacterized MFS-type transporter	synonymous_variant	LOW
NC_002745	1465450	SA1268	ebhB	C	T	A	A	Synon	gcg	gcA	4446.19	140	0.99		fig|158879.11.peg.1366	Putative Staphylococcal surface anchored protein	Putative Staphylococcal surface anchored protein	Uncharacterized MFS-type transporter	synonymous_variant	LOW
NC_002745	1465717	SA1268	ebhB	T	C	T	T	Synon	aca	acG	456.169	17	1		fig|158879.11.peg.1366	Putative Staphylococcal surface anchored protein	Putative Staphylococcal surface anchored protein	Uncharacterized MFS-type transporter	synonymous_variant	LOW
NC_002745	1465729	SA1268	ebhB	T	A	P	P	Synon	cca	ccT	157.363	7	1		fig|158879.11.peg.1366	Putative Staphylococcal surface anchored protein	Putative Staphylococcal surface anchored protein	Uncharacterized MFS-type transporter	synonymous_variant	LOW
NC_002745	1465774	SA1268	ebhB	A	G	N	N	Synon	aat	aaC	422.777	15	0.94		fig|158879.11.peg.1366	Putative Staphylococcal surface anchored protein	Putative Staphylococcal surface anchored protein	Uncharacterized MFS-type transporter	synonymous_variant	LOW
NC_002745	1465780	SA1268	ebhB	A	T	R	R	Synon	cgt	cgA	474.601	17	1		fig|158879.11.peg.1366	Putative Staphylococcal surface anchored protein	Putative Staphylococcal surface anchored protein	Uncharacterized MFS-type transporter	synonymous_variant	LOW
NC_002745	1465831	SA1268	ebhB	AGTT	CGTC	TT	TT	Synon	acaact	acGACG	466.493	18	1		fig|158879.11.peg.1366	Putative Staphylococcal surface anchored protein	Putative Staphylococcal surface anchored protein	Uncharacterized MFS-type transporter	synonymous_variant	LOW
NC_002745	1465843	SA1268	ebhB	TGTG	AGTA	GT	GT	Synon	ggcaca	ggTACT	1268.59	25	1		fig|158879.11.peg.1366	Putative Staphylococcal surface anchored protein	Putative Staphylococcal surface anchored protein	Uncharacterized MFS-type transporter	synonymous_variant	LOW
NC_002745	1465891	SA1268	ebhB	G	A	S	S	Synon	tcc	tcT	2723.68	87	0.99		fig|158879.11.peg.1366	Putative Staphylococcal surface anchored protein	Putative Staphylococcal surface anchored protein	Uncharacterized MFS-type transporter	synonymous_variant	LOW
NC_002745	1466005	SA1268	ebhB	A	T	S	S	Synon	tct	tcA	1395.71	47	0.98		fig|158879.11.peg.1366	Putative Staphylococcal surface anchored protein	Putative Staphylococcal surface anchored protein	Uncharacterized MFS-type transporter	synonymous_variant	LOW
NC_002745	1466140	SA1268	ebhB	A	T	A	A	Synon	gct	gcA	963.57	34	1		fig|158879.11.peg.1366	Putative Staphylococcal surface anchored protein	Putative Staphylococcal surface anchored protein	Uncharacterized MFS-type transporter	synonymous_variant	LOW
NC_002745	1466170	SA1268	ebhB	G	A	T	T	Synon	acc	acT	919.709	30	1		fig|158879.11.peg.1366	Putative Staphylococcal surface anchored protein	Putative Staphylococcal surface anchored protein	Uncharacterized MFS-type transporter	synonymous_variant	LOW
NC_002745	1466188	SA1268	ebhB	C	T	T	T	Synon	acg	acA	425.271	15	1		fig|158879.11.peg.1366	Putative Staphylococcal surface anchored protein	Putative Staphylococcal surface anchored protein	Uncharacterized MFS-type transporter	synonymous_variant	LOW
NC_002745	1466197	SA1268	ebhB	G	T	V	V	Synon	gtc	gtA	177.671	8	1		fig|158879.11.peg.1366	Putative Staphylococcal surface anchored protein	Putative Staphylococcal surface anchored protein	Uncharacterized MFS-type transporter	synonymous_variant	LOW
NC_002745	1466296	SA1268	ebhB	A	G	Y	Y	Synon	tat	taC	775.681	37	1		fig|158879.11.peg.1366	Putative Staphylococcal surface anchored protein	Putative Staphylococcal surface anchored protein	Uncharacterized MFS-type transporter	synonymous_variant	LOW
NC_002745	1466308	SA1268	ebhB	A	G	G	G	Synon	ggt	ggC	1214.74	49	0.98		fig|158879.11.peg.1366	Putative Staphylococcal surface anchored protein	Putative Staphylococcal surface anchored protein	Uncharacterized MFS-type transporter	synonymous_variant	LOW
NC_002745	1466314	SA1268	ebhB	A	G	N	N	Synon	aat	aaC	1264	51	1		fig|158879.11.peg.1366	Putative Staphylococcal surface anchored protein	Putative Staphylococcal surface anchored protein	Uncharacterized MFS-type transporter	synonymous_variant	LOW
NC_002745	1466494	SA1268	ebhB	A	G	Y	Y	Synon	tat	taC	1982.22	69	0.99		fig|158879.11.peg.1366	Putative Staphylococcal surface anchored protein	Putative Staphylococcal surface anchored protein	Uncharacterized MFS-type transporter	synonymous_variant	LOW
NC_002745	1466551	SA1268	ebhB	T	C	S	S	Synon	tca	tcG	2056.58	66	0.96		fig|158879.11.peg.1366	Putative Staphylococcal surface anchored protein	Putative Staphylococcal surface anchored protein	Uncharacterized MFS-type transporter	synonymous_variant	LOW
NC_002745	1466581	SA1268	ebhB	G	A	N	N	Synon	aac	aaT	2333.79	75	0.97		fig|158879.11.peg.1366	Putative Staphylococcal surface anchored protein	Putative Staphylococcal surface anchored protein	Uncharacterized MFS-type transporter	synonymous_variant	LOW
NC_002745	1466779	SA1268	ebhB	C	A	V	V	Synon	gtg	gtT	2018.79	68	1		fig|158879.11.peg.1366	Putative Staphylococcal surface anchored protein	Putative Staphylococcal surface anchored protein	Uncharacterized MFS-type transporter	synonymous_variant	LOW
NC_002745	1466833	SA1268	ebhB	T	C	V	V	Synon	gta	gtG	2563.56	86	0.97		fig|158879.11.peg.1366	Putative Staphylococcal surface anchored protein	Putative Staphylococcal surface anchored protein	Uncharacterized MFS-type transporter	synonymous_variant	LOW
NC_002745	1466873	SA1268	ebhB	GAG	CTC	VS	VS	Synon	gtctct	gtGAGt	1663.7	55	0.98		fig|158879.11.peg.1366	Putative Staphylococcal surface anchored protein	Putative Staphylococcal surface anchored protein	Uncharacterized MFS-type transporter	synonymous_variant	LOW
NC_002745	1466950	SA1268	ebhB	AGTA	TGTC	TT	TT	Synon	actact	acGACA	760.001	14	1		fig|158879.11.peg.1366	Putative Staphylococcal surface anchored protein	Putative Staphylococcal surface anchored protein	Uncharacterized MFS-type transporter	synonymous_variant	LOW
NC_002745	1466995	SA1268	ebhB	T	A	G	G	Synon	gga	ggT	2201.99	68	0.99		fig|158879.11.peg.1366	Putative Staphylococcal surface anchored protein	Putative Staphylococcal surface anchored protein	Uncharacterized MFS-type transporter	synonymous_variant	LOW
NC_002745	1467436	SA1268	ebhB	A	G	F	F	Synon	ttt	ttC	993.571	31	0.97		fig|158879.11.peg.1366	Putative Staphylococcal surface anchored protein	Putative Staphylococcal surface anchored protein	Uncharacterized MFS-type transporter	synonymous_variant	LOW
NC_002745	1467469	SA1268	ebhB	A	T	G	G	Synon	ggt	ggA	1674.42	56	0.95		fig|158879.11.peg.1366	Putative Staphylococcal surface anchored protein	Putative Staphylococcal surface anchored protein	Uncharacterized MFS-type transporter	synonymous_variant	LOW
NC_002745	1467493	SA1268	ebhB	A	G	N	N	Synon	aat	aaC	1179.69	45	0.96		fig|158879.11.peg.1366	Putative Staphylococcal surface anchored protein	Putative Staphylococcal surface anchored protein	Uncharacterized MFS-type transporter	synonymous_variant	LOW
NC_002745	1467511	SA1268	ebhB	GTTA	ATTG	RN	RN	Synon	cgtaac	cgCAAT	1115.83	28	0.97		fig|158879.11.peg.1366	Putative Staphylococcal surface anchored protein	Putative Staphylococcal surface anchored protein	Uncharacterized MFS-type transporter	synonymous_variant	LOW
NC_002745	1467523	SA1268	ebhB	A	G	A	A	Synon	gct	gcC	1076.99	43	0.96		fig|158879.11.peg.1366	Putative Staphylococcal surface anchored protein	Putative Staphylococcal surface anchored protein	Uncharacterized MFS-type transporter	synonymous_variant	LOW
NC_002745	1468006	SA1268	ebhB	A	T	G	G	Synon	ggt	ggA	179.86	9	1		fig|158879.11.peg.1366	Putative Staphylococcal surface anchored protein	Putative Staphylococcal surface anchored protein	Uncharacterized MFS-type transporter	synonymous_variant	LOW
NC_002745	1468276	SA1268	ebhB	A	G	Y	Y	Synon	tat	taC	3237.78	104	0.97		fig|158879.11.peg.1366	Putative Staphylococcal surface anchored protein	Putative Staphylococcal surface anchored protein	Uncharacterized MFS-type transporter	synonymous_variant	LOW
NC_002745	1468423	SA1268	ebhB	T	A	A	A	Synon	gca	gcT	1087.52	40	1		fig|158879.11.peg.1366	Putative Staphylococcal surface anchored protein	Putative Staphylococcal surface anchored protein	Uncharacterized MFS-type transporter	synonymous_variant	LOW
NC_002745	1468720	SA1268	ebhB	GAAA	AAAG	IF	IF	Synon	attttc	atCTTT	1718.42	55	0.96		fig|158879.11.peg.1366	Putative Staphylococcal surface anchored protein	Putative Staphylococcal surface anchored protein	Uncharacterized MFS-type transporter	synonymous_variant	LOW
NC_002745	1468777	SA1268	ebhB	GCCA	CCCG	DG	DG	Synon	gatggc	gaCGGG	1436.71	42	0.95		fig|158879.11.peg.1366	Putative Staphylococcal surface anchored protein	Putative Staphylococcal surface anchored protein	Uncharacterized MFS-type transporter	synonymous_variant	LOW
NC_002745	1468903	SA1268	ebhB	T	A	V	V	Synon	gta	gtT	2869.72	96	1		fig|158879.11.peg.1366	Putative Staphylococcal surface anchored protein	Putative Staphylococcal surface anchored protein	Uncharacterized MFS-type transporter	synonymous_variant	LOW
NC_002745	1468912	SA1268	ebhB	TCCT	GCCC	SG	SG	Synon	tcagga	tcGGGC	1716.85	58	0.85		fig|158879.11.peg.1366	Putative Staphylococcal surface anchored protein	Putative Staphylococcal surface anchored protein	Uncharacterized MFS-type transporter	synonymous_variant	LOW
NC_002745	1468996	SA1268	ebhB	A	T	S	S	Synon	tct	tcA	1219.44	44	0.98		fig|158879.11.peg.1366	Putative Staphylococcal surface anchored protein	Putative Staphylococcal surface anchored protein	Uncharacterized MFS-type transporter	synonymous_variant	LOW
NC_002745	1469005	SA1268	ebhB	A	C	S	S	Synon	tct	tcG	849.883	36	0.97		fig|158879.11.peg.1366	Putative Staphylococcal surface anchored protein	Putative Staphylococcal surface anchored protein	Uncharacterized MFS-type transporter	synonymous_variant	LOW
NC_002745	1469023	SA1268	ebhB	G	A	N	N	Synon	aac	aaT	216.155	10	0.83		fig|158879.11.peg.1366	Putative Staphylococcal surface anchored protein	Putative Staphylococcal surface anchored protein	Uncharacterized MFS-type transporter	synonymous_variant	LOW
NC_002745	1469029	SA1268	ebhB	TCGA	ACGT	RR	RR	Synon	cgtcga	cgACGT	249.475	10	1		fig|158879.11.peg.1366	Putative Staphylococcal surface anchored protein	Putative Staphylococcal surface anchored protein	Uncharacterized MFS-type transporter	synonymous_variant	LOW
NC_002745	1469041	SA1268	ebhB	T	C	Q	Q	Synon	caa	caG	828.751	31	1		fig|158879.11.peg.1366	Putative Staphylococcal surface anchored protein	Putative Staphylococcal surface anchored protein	Uncharacterized MFS-type transporter	synonymous_variant	LOW
NC_002745	1469122	SA1268	ebhB	A	T	I	I	Synon	att	atA	2210.32	72	1		fig|158879.11.peg.1366	Putative Staphylococcal surface anchored protein	Putative Staphylococcal surface anchored protein	Uncharacterized MFS-type transporter	synonymous_variant	LOW
NC_002745	1469146	SA1268	ebhB	A	C	T	T	Synon	act	acG	2236.23	68	1		fig|158879.11.peg.1366	Putative Staphylococcal surface anchored protein	Putative Staphylococcal surface anchored protein	Uncharacterized MFS-type transporter	synonymous_variant	LOW
NC_002745	1469158	SA1268	ebhB	G	A	D	D	Synon	gac	gaT	1933.65	62	1		fig|158879.11.peg.1366	Putative Staphylococcal surface anchored protein	Putative Staphylococcal surface anchored protein	Uncharacterized MFS-type transporter	synonymous_variant	LOW
NC_002745	1469248	SA1268	ebhB	T	C	A	A	Synon	gca	gcG	1721.63	55	0.98		fig|158879.11.peg.1366	Putative Staphylococcal surface anchored protein	Putative Staphylococcal surface anchored protein	Uncharacterized MFS-type transporter	synonymous_variant	LOW
NC_002745	1469563	SA1268	ebhB	G	A	S	S	Synon	tcc	tcT	1710.06	55	1		fig|158879.11.peg.1366	Putative Staphylococcal surface anchored protein	Putative Staphylococcal surface anchored protein	Uncharacterized MFS-type transporter	synonymous_variant	LOW
NC_002745	1519528	SA1312	ebpS	A	C	S	A	Nonsyn	tcg	Gcg	2256.77	75	1		fig|158879.11.peg.1411	Elastin binding protein EbpS	Thioredoxin reductase (EC 1.8.1.9)	ATP-dependent DNA helicase RecS (RecQ family)	missense_variant	MODERATE
NC_002745	1519533	SA1312	ebpS	T	C	D	G	Nonsyn	gac	gGc	1427.18	50	1		fig|158879.11.peg.1411	Elastin binding protein EbpS	Thioredoxin reductase (EC 1.8.1.9)	ATP-dependent DNA helicase RecS (RecQ family)	missense_variant	MODERATE
NC_002745	1519584	SA1312	ebpS	ACAC	GCAG	GV	AA	Nonsyn	ggtgtt	gCTGCt	1460.65	44	0.98		fig|158879.11.peg.1411	Elastin binding protein EbpS	Thioredoxin reductase (EC 1.8.1.9)	ATP-dependent DNA helicase RecS (RecQ family)	missense_variant	MODERATE
NC_002745	1519744	SA1312	ebpS	C	T	A	T	Nonsyn	gca	Aca	1331.35	45	1		fig|158879.11.peg.1411	Elastin binding protein EbpS	Thioredoxin reductase (EC 1.8.1.9)	ATP-dependent DNA helicase RecS (RecQ family)	missense_variant	MODERATE
NC_002745	1519779	SA1312	ebpS	AT	TC	I	E	Nonsyn	ata	GAa	2282.9	66	1		fig|158879.11.peg.1411	Elastin binding protein EbpS	Thioredoxin reductase (EC 1.8.1.9)	ATP-dependent DNA helicase RecS (RecQ family)	missense_variant	MODERATE
NC_002745	1519825	SA1312	ebpS	C	T	D	N	Nonsyn	gat	Aat	3122.3	99	0.99		fig|158879.11.peg.1411	Elastin binding protein EbpS	Thioredoxin reductase (EC 1.8.1.9)	ATP-dependent DNA helicase RecS (RecQ family)	missense_variant	MODERATE
NC_002745	1519835	SA1312	ebpS	C	A	E	D	Nonsyn	gag	gaT	2825.26	89	0.96		fig|158879.11.peg.1411	Elastin binding protein EbpS	Thioredoxin reductase (EC 1.8.1.9)	ATP-dependent DNA helicase RecS (RecQ family)	missense_variant	MODERATE
NC_002745	1519616	SA1312	ebpS	C	T	A	A	Synon	gcg	gcA	716.125	27	1		fig|158879.11.peg.1411	Elastin binding protein EbpS	Thioredoxin reductase (EC 1.8.1.9)	ATP-dependent DNA helicase RecS (RecQ family)	synonymous_variant	LOW
NC_002745	1519634	SA1312	ebpS	T	A	A	A	Synon	gca	gcT	314.136	12	0.92		fig|158879.11.peg.1411	Elastin binding protein EbpS	Thioredoxin reductase (EC 1.8.1.9)	ATP-dependent DNA helicase RecS (RecQ family)	synonymous_variant	LOW
NC_002745	1512385	SA1307	engA	T	C	D	G	Nonsyn	gat	gGt	2027.84	69	0.99		fig|158879.11.peg.1406	GTP-binding protein EngA	Glycerol-3-phosphate dehydrogenase [NAD(P)+] (EC 1.1.1.94)	SSU ribosomal protein S1p	missense_variant	MODERATE
NC_002745	1513229	SA1307	engA	C	A	D	Y	Nonsyn	gat	Tat	1929.63	61	0.98		fig|158879.11.peg.1406	GTP-binding protein EngA	Glycerol-3-phosphate dehydrogenase [NAD(P)+] (EC 1.1.1.94)	SSU ribosomal protein S1p	missense_variant	MODERATE
NC_002745	1512450	SA1307	engA	A	G	I	I	Synon	att	atC	1418.22	45	0.98		fig|158879.11.peg.1406	GTP-binding protein EngA	Glycerol-3-phosphate dehydrogenase [NAD(P)+] (EC 1.1.1.94)	SSU ribosomal protein S1p	synonymous_variant	LOW
NC_002745	1512684	SA1307	engA	A	T	I	I	Synon	att	atA	1793.99	57	0.98		fig|158879.11.peg.1406	GTP-binding protein EngA	Glycerol-3-phosphate dehydrogenase [NAD(P)+] (EC 1.1.1.94)	SSU ribosomal protein S1p	synonymous_variant	LOW
NC_002745	1512734	SA1307	engA	G	A	L	L	Synon	cta	Tta	1951.78	65	0.98		fig|158879.11.peg.1406	GTP-binding protein EngA	Glycerol-3-phosphate dehydrogenase [NAD(P)+] (EC 1.1.1.94)	SSU ribosomal protein S1p	synonymous_variant	LOW
NC_002745	1705529	SA1497	engB	T	C	K	K	Synon	aaa	aaG	901.873	34	0.97		fig|158879.11.peg.1617	GTP-binding protein EngB	Glutamyl-tRNA reductase (EC 1.2.1.70)	ATP-dependent Clp protease ATP-binding subunit ClpX	synonymous_variant	LOW
NC_002745	1705964	SA1497	engB	A	T	I	I	Synon	att	atA	1095.25	36	1		fig|158879.11.peg.1617	GTP-binding protein EngB	Glutamyl-tRNA reductase (EC 1.2.1.70)	ATP-dependent Clp protease ATP-binding subunit ClpX	synonymous_variant	LOW
NC_002745	1602781	SA1396	era	T	A	V	V	Synon	gta	gtT	1478.47	47	1		fig|158879.11.peg.1502	GTP-binding protein Era	DNA recombination and repair protein RecO	Cytidine deaminase (EC 3.5.4.5)	synonymous_variant	LOW
NC_002745	1603114	SA1396	era	T	G	V	V	Synon	gta	gtC	1715.59	55	1		fig|158879.11.peg.1502	GTP-binding protein Era	DNA recombination and repair protein RecO	Cytidine deaminase (EC 3.5.4.5)	synonymous_variant	LOW
NC_002745	1603336	SA1396	era	T	C	E	E	Synon	gaa	gaG	2259.82	72	0.99		fig|158879.11.peg.1502	GTP-binding protein Era	DNA recombination and repair protein RecO	Cytidine deaminase (EC 3.5.4.5)	synonymous_variant	LOW
NC_002745	1603510	SA1396	era	A	G	I	I	Synon	att	atC	1298.38	44	0.94		fig|158879.11.peg.1502	GTP-binding protein Era	DNA recombination and repair protein RecO	Cytidine deaminase (EC 3.5.4.5)	synonymous_variant	LOW
NC_002745	1603537	SA1396	era	C	T	G	G	Synon	ggg	ggA	1992.28	65	0.98		fig|158879.11.peg.1502	GTP-binding protein Era	DNA recombination and repair protein RecO	Cytidine deaminase (EC 3.5.4.5)	synonymous_variant	LOW
NC_002745	638729	SA0545	eutD	A	C	G	G	Synon	gga	ggC	2619.2	87	0.99		fig|158879.11.peg.573	Phosphate acetyltransferase (EC 2.3.1.8)	Coproheme decarboxylase HemQ (no EC)	Octanoyl-[GcvH]:protein N-octanoyltransferase (EC 2.3.1.204)	synonymous_variant	LOW
NC_002745	956390	SA0843	fab	T	A	D	E	Nonsyn	gat	gaA	2184.05	70	1		fig|158879.11.peg.899	3-oxoacyl-[acyl-carrier-protein] synthase, KASII (EC 2.3.1.179)	3-oxoacyl-[acyl-carrier-protein] synthase, KASIII (EC 2.3.1.180)	hypothetical protein	missense_variant	MODERATE
NC_002745	957100	SA0843	fab	G	A	S	N	Nonsyn	agc	aAc	1323.58	43	1		fig|158879.11.peg.899	3-oxoacyl-[acyl-carrier-protein] synthase, KASII (EC 2.3.1.179)	3-oxoacyl-[acyl-carrier-protein] synthase, KASIII (EC 2.3.1.180)	hypothetical protein	missense_variant	MODERATE
NC_002745	956612	SA0843	fab	C	T	N	N	Synon	aac	aaT	2575.99	84	1		fig|158879.11.peg.899	3-oxoacyl-[acyl-carrier-protein] synthase, KASII (EC 2.3.1.179)	3-oxoacyl-[acyl-carrier-protein] synthase, KASIII (EC 2.3.1.180)	hypothetical protein	synonymous_variant	LOW
NC_002745	956678	SA0843	fab	G	A	T	T	Synon	acg	acA	1141.1	38	1		fig|158879.11.peg.899	3-oxoacyl-[acyl-carrier-protein] synthase, KASII (EC 2.3.1.179)	3-oxoacyl-[acyl-carrier-protein] synthase, KASIII (EC 2.3.1.180)	hypothetical protein	synonymous_variant	LOW
NC_002745	956684	SA0843	fab	T	A	A	A	Synon	gct	gcA	892.503	31	1		fig|158879.11.peg.899	3-oxoacyl-[acyl-carrier-protein] synthase, KASII (EC 2.3.1.179)	3-oxoacyl-[acyl-carrier-protein] synthase, KASIII (EC 2.3.1.180)	hypothetical protein	synonymous_variant	LOW
NC_002745	956690	SA0843	fab	C	T	I	I	Synon	atc	atT	1253.2	41	1		fig|158879.11.peg.899	3-oxoacyl-[acyl-carrier-protein] synthase, KASII (EC 2.3.1.179)	3-oxoacyl-[acyl-carrier-protein] synthase, KASIII (EC 2.3.1.180)	hypothetical protein	synonymous_variant	LOW
NC_002745	956708	SA0843	fab	A	T	A	A	Synon	gca	gcT	967.458	33	1		fig|158879.11.peg.899	3-oxoacyl-[acyl-carrier-protein] synthase, KASII (EC 2.3.1.179)	3-oxoacyl-[acyl-carrier-protein] synthase, KASIII (EC 2.3.1.180)	hypothetical protein	synonymous_variant	LOW
NC_002745	956786	SA0843	fab	C	T	D	D	Synon	gac	gaT	1557.9	52	1		fig|158879.11.peg.899	3-oxoacyl-[acyl-carrier-protein] synthase, KASII (EC 2.3.1.179)	3-oxoacyl-[acyl-carrier-protein] synthase, KASIII (EC 2.3.1.180)	hypothetical protein	synonymous_variant	LOW
NC_002745	956825	SA0843	fab	C	T	I	I	Synon	atc	atT	1196.86	38	1		fig|158879.11.peg.899	3-oxoacyl-[acyl-carrier-protein] synthase, KASII (EC 2.3.1.179)	3-oxoacyl-[acyl-carrier-protein] synthase, KASIII (EC 2.3.1.180)	hypothetical protein	synonymous_variant	LOW
NC_002745	956939	SA0843	fab	C	T	G	G	Synon	ggc	ggT	2707.39	89	0.95		fig|158879.11.peg.899	3-oxoacyl-[acyl-carrier-protein] synthase, KASII (EC 2.3.1.179)	3-oxoacyl-[acyl-carrier-protein] synthase, KASIII (EC 2.3.1.180)	hypothetical protein	synonymous_variant	LOW
NC_002745	957203	SA0843	fab	A	T	I	I	Synon	ata	atT	1315.91	44	0.98		fig|158879.11.peg.899	3-oxoacyl-[acyl-carrier-protein] synthase, KASII (EC 2.3.1.179)	3-oxoacyl-[acyl-carrier-protein] synthase, KASIII (EC 2.3.1.180)	hypothetical protein	synonymous_variant	LOW
NC_002745	957221	SA0843	fab	C	T	D	D	Synon	gac	gaT	1358.34	46	0.98		fig|158879.11.peg.899	3-oxoacyl-[acyl-carrier-protein] synthase, KASII (EC 2.3.1.179)	3-oxoacyl-[acyl-carrier-protein] synthase, KASIII (EC 2.3.1.180)	hypothetical protein	synonymous_variant	LOW
NC_002745	1213940	SA1073	fabD	AAAGACG	GAACACA	AKT	ANT	Nonsyn	gcaaagacg	gcGAACACA	1407.17	37	0.9		fig|158879.11.peg.1152	Malonyl CoA-acyl carrier protein transacylase (EC 2.3.1.39)	Phosphate:acyl-ACP acyltransferase PlsX (EC 2.3.1.n2)	3-oxoacyl-[acyl-carrier protein] reductase (EC 1.1.1.100)	missense_variant	MODERATE
NC_002745	1213886	SA1073	fabD	A	G	A	A	Synon	gca	gcG	751.365	26	1		fig|158879.11.peg.1152	Malonyl CoA-acyl carrier protein transacylase (EC 2.3.1.39)	Phosphate:acyl-ACP acyltransferase PlsX (EC 2.3.1.n2)	3-oxoacyl-[acyl-carrier protein] reductase (EC 1.1.1.100)	synonymous_variant	LOW
NC_002745	1213901	SA1073	fabD	T	C	N	N	Synon	aat	aaC	713.368	23	0.92		fig|158879.11.peg.1152	Malonyl CoA-acyl carrier protein transacylase (EC 2.3.1.39)	Phosphate:acyl-ACP acyltransferase PlsX (EC 2.3.1.n2)	3-oxoacyl-[acyl-carrier protein] reductase (EC 1.1.1.100)	synonymous_variant	LOW
NC_002745	1214015	SA1073	fabD	G	A	T	T	Synon	acg	acA	1939	63	0.98		fig|158879.11.peg.1152	Malonyl CoA-acyl carrier protein transacylase (EC 2.3.1.39)	Phosphate:acyl-ACP acyltransferase PlsX (EC 2.3.1.n2)	3-oxoacyl-[acyl-carrier protein] reductase (EC 1.1.1.100)	synonymous_variant	LOW
NC_002745	955327	SA0842	FabH	G	T	V	L	Nonsyn	gta	Tta	721.285	24	1		fig|158879.11.peg.898	3-oxoacyl-[acyl-carrier-protein] synthase, KASIII (EC 2.3.1.180)	hypothetical protein	3-oxoacyl-[acyl-carrier-protein] synthase, KASII (EC 2.3.1.179)	missense_variant	MODERATE
NC_002745	955662	SA0842	FabH	A	T	E	D	Nonsyn	gaa	gaT	1082.3	37	1		fig|158879.11.peg.898	3-oxoacyl-[acyl-carrier-protein] synthase, KASIII (EC 2.3.1.180)	hypothetical protein	3-oxoacyl-[acyl-carrier-protein] synthase, KASII (EC 2.3.1.179)	missense_variant	MODERATE
NC_002745	956008	SA0842	FabH	C	A	L	I	Nonsyn	ctc	Atc	1576.51	51	0.98		fig|158879.11.peg.898	3-oxoacyl-[acyl-carrier-protein] synthase, KASIII (EC 2.3.1.180)	hypothetical protein	3-oxoacyl-[acyl-carrier-protein] synthase, KASII (EC 2.3.1.179)	missense_variant	MODERATE
NC_002745	955185	SA0842	FabH	A	G	A	A	Synon	gca	gcG	900.153	32	1		fig|158879.11.peg.898	3-oxoacyl-[acyl-carrier-protein] synthase, KASIII (EC 2.3.1.180)	hypothetical protein	3-oxoacyl-[acyl-carrier-protein] synthase, KASII (EC 2.3.1.179)	synonymous_variant	LOW
NC_002745	955290	SA0842	FabH	C	T	D	D	Synon	gac	gaT	713.802	24	1		fig|158879.11.peg.898	3-oxoacyl-[acyl-carrier-protein] synthase, KASIII (EC 2.3.1.180)	hypothetical protein	3-oxoacyl-[acyl-carrier-protein] synthase, KASII (EC 2.3.1.179)	synonymous_variant	LOW
NC_002745	955359	SA0842	FabH	T	C	P	P	Synon	cct	ccC	850.092	27	0.96		fig|158879.11.peg.898	3-oxoacyl-[acyl-carrier-protein] synthase, KASIII (EC 2.3.1.180)	hypothetical protein	3-oxoacyl-[acyl-carrier-protein] synthase, KASII (EC 2.3.1.179)	synonymous_variant	LOW
NC_002745	955548	SA0842	FabH	T	C	N	N	Synon	aat	aaC	1104.58	36	0.92		fig|158879.11.peg.898	3-oxoacyl-[acyl-carrier-protein] synthase, KASIII (EC 2.3.1.180)	hypothetical protein	3-oxoacyl-[acyl-carrier-protein] synthase, KASII (EC 2.3.1.179)	synonymous_variant	LOW
NC_002745	955704	SA0842	FabH	T	A	T	T	Synon	act	acA	1286.26	42	0.98		fig|158879.11.peg.898	3-oxoacyl-[acyl-carrier-protein] synthase, KASIII (EC 2.3.1.180)	hypothetical protein	3-oxoacyl-[acyl-carrier-protein] synthase, KASII (EC 2.3.1.179)	synonymous_variant	LOW
NC_002745	984501	SA0869	fabI	T	C	N	N	Synon	aat	aaC	1698.53	57	0.98		fig|158879.11.peg.925	Enoyl-[acyl-carrier-protein] reductase [NADH] (EC 1.3.1.9)	Na+/H+ antiporter	UPF0118 membrane protein SAV1012	synonymous_variant	LOW
NC_002745	984573	SA0869	fabI	T	A	P	P	Synon	cct	ccA	1355.71	45	0.98		fig|158879.11.peg.925	Enoyl-[acyl-carrier-protein] reductase [NADH] (EC 1.3.1.9)	Na+/H+ antiporter	UPF0118 membrane protein SAV1012	synonymous_variant	LOW
NC_002745	984693	SA0869	fabI	C	T	N	N	Synon	aac	aaT	2125.61	67	1		fig|158879.11.peg.925	Enoyl-[acyl-carrier-protein] reductase [NADH] (EC 1.3.1.9)	Na+/H+ antiporter	UPF0118 membrane protein SAV1012	synonymous_variant	LOW
NC_002745	984720	SA0869	fabI	A	T	T	T	Synon	aca	acT	2101.19	72	1		fig|158879.11.peg.925	Enoyl-[acyl-carrier-protein] reductase [NADH] (EC 1.3.1.9)	Na+/H+ antiporter	UPF0118 membrane protein SAV1012	synonymous_variant	LOW
NC_002745	984741	SA0869	fabI	C	T	D	D	Synon	gac	gaT	1945.05	64	1		fig|158879.11.peg.925	Enoyl-[acyl-carrier-protein] reductase [NADH] (EC 1.3.1.9)	Na+/H+ antiporter	UPF0118 membrane protein SAV1012	synonymous_variant	LOW
NC_002745	2152614	SA1901	fabZ	G	T	I	I	Synon	atc	atA	1010.88	35	0.97		fig|158879.11.peg.2057	3-hydroxyacyl-[acyl-carrier-protein] dehydratase, FabZ form (EC 4.2.1.59)	Hypothetical protein SAV2097	UDP-N-acetylglucosamine 1-carboxyvinyltransferase (EC 2.5.1.7)	synonymous_variant	LOW
NC_002745	2176102	SA1927	fbaA	T	A	S	S	Synon	tca	tcT	1443.33	52	1		fig|158879.11.peg.2083	Fructose-bisphosphate aldolase class II (EC 4.1.2.13)	UDP-N-acetylglucosamine 1-carboxyvinyltransferase (EC 2.5.1.7)	Hypothetical protein MW2050	synonymous_variant	LOW
NC_002745	2589184	SA2304	fbp	G	A	S	N	Nonsyn	agt	aAt	786.093	26	0.96		fig|158879.11.peg.2500	Fructose-1,6-bisphosphatase, Bacillus type (EC 3.1.3.11)	Putative membrane-spanning protein	putative membrane protein	missense_variant	MODERATE
NC_002745	2589969	SA2304	fbp	A	G	I	V	Nonsyn	atc	Gtc	2556.38	93	0.95		fig|158879.11.peg.2500	Fructose-1,6-bisphosphatase, Bacillus type (EC 3.1.3.11)	Putative membrane-spanning protein	putative membrane protein	missense_variant	MODERATE
NC_002745	2589978	SA2304	fbp	A	G	N	D	Nonsyn	aat	Gat	2355.36	85	0.97		fig|158879.11.peg.2500	Fructose-1,6-bisphosphatase, Bacillus type (EC 3.1.3.11)	Putative membrane-spanning protein	putative membrane protein	missense_variant	MODERATE
NC_002745	2590766	SA2304	fbp	G	T	E	D	Nonsyn	gag	gaT	1751.18	55	1		fig|158879.11.peg.2500	Fructose-1,6-bisphosphatase, Bacillus type (EC 3.1.3.11)	Putative membrane-spanning protein	putative membrane protein	missense_variant	MODERATE
NC_002745	2589023	SA2304	fbp	C	T	Y	Y	Synon	tac	taT	1082.57	35	0.97		fig|158879.11.peg.2500	Fructose-1,6-bisphosphatase, Bacillus type (EC 3.1.3.11)	Putative membrane-spanning protein	putative membrane protein	synonymous_variant	LOW
NC_002745	2589062	SA2304	fbp	T	C	N	N	Synon	aat	aaC	944.601	32	1		fig|158879.11.peg.2500	Fructose-1,6-bisphosphatase, Bacillus type (EC 3.1.3.11)	Putative membrane-spanning protein	putative membrane protein	synonymous_variant	LOW
NC_002745	2589122	SA2304	fbp	T	C	D	D	Synon	gat	gaC	737.772	22	1		fig|158879.11.peg.2500	Fructose-1,6-bisphosphatase, Bacillus type (EC 3.1.3.11)	Putative membrane-spanning protein	putative membrane protein	synonymous_variant	LOW
NC_002745	2589239	SA2304	fbp	G	A	L	L	Synon	ttg	ttA	1157.54	37	1		fig|158879.11.peg.2500	Fructose-1,6-bisphosphatase, Bacillus type (EC 3.1.3.11)	Putative membrane-spanning protein	putative membrane protein	synonymous_variant	LOW
NC_002745	2589632	SA2304	fbp	C	T	R	R	Synon	cgc	cgT	1772.11	59	0.98		fig|158879.11.peg.2500	Fructose-1,6-bisphosphatase, Bacillus type (EC 3.1.3.11)	Putative membrane-spanning protein	putative membrane protein	synonymous_variant	LOW
NC_002745	2589944	SA2304	fbp	G	A	P	P	Synon	ccg	ccA	3167.31	108	0.99		fig|158879.11.peg.2500	Fructose-1,6-bisphosphatase, Bacillus type (EC 3.1.3.11)	Putative membrane-spanning protein	putative membrane protein	synonymous_variant	LOW
NC_002745	2590091	SA2304	fbp	TTCG	CTCT	GS	GS	Synon	ggttcg	ggCTCT	2175.39	63	0.95		fig|158879.11.peg.2500	Fructose-1,6-bisphosphatase, Bacillus type (EC 3.1.3.11)	Putative membrane-spanning protein	putative membrane protein	synonymous_variant	LOW
NC_002745	2590115	SA2304	fbp	T	C	G	G	Synon	ggt	ggC	2493.88	80	0.92		fig|158879.11.peg.2500	Fructose-1,6-bisphosphatase, Bacillus type (EC 3.1.3.11)	Putative membrane-spanning protein	putative membrane protein	synonymous_variant	LOW
NC_002745	2590317	SA2304	fbp	T	C	L	L	Synon	tta	Cta	1871.39	65	0.96		fig|158879.11.peg.2500	Fructose-1,6-bisphosphatase, Bacillus type (EC 3.1.3.11)	Putative membrane-spanning protein	putative membrane protein	synonymous_variant	LOW
NC_002745	2590331	SA2304	fbp	CGCG	TGCC	RA	RA	Synon	cgcgcg	cgTGCC	1515.14	49	0.94		fig|158879.11.peg.2500	Fructose-1,6-bisphosphatase, Bacillus type (EC 3.1.3.11)	Putative membrane-spanning protein	putative membrane protein	synonymous_variant	LOW
NC_002745	2590355	SA2304	fbp	T	C	Y	Y	Synon	tat	taC	1960.43	66	0.99		fig|158879.11.peg.2500	Fructose-1,6-bisphosphatase, Bacillus type (EC 3.1.3.11)	Putative membrane-spanning protein	putative membrane protein	synonymous_variant	LOW
NC_002745	2590391	SA2304	fbp	A	G	K	K	Synon	aaa	aaG	1441.07	50	0.98		fig|158879.11.peg.2500	Fructose-1,6-bisphosphatase, Bacillus type (EC 3.1.3.11)	Putative membrane-spanning protein	putative membrane protein	synonymous_variant	LOW
NC_002745	2590397	SA2304	fbp	A	G	P	P	Synon	cca	ccG	1402.56	51	1		fig|158879.11.peg.2500	Fructose-1,6-bisphosphatase, Bacillus type (EC 3.1.3.11)	Putative membrane-spanning protein	putative membrane protein	synonymous_variant	LOW
NC_002745	2590407	SA2304	fbp	TTA	CTT	L	L	Synon	tta	CTT	819.607	29	1		fig|158879.11.peg.2500	Fructose-1,6-bisphosphatase, Bacillus type (EC 3.1.3.11)	Putative membrane-spanning protein	putative membrane protein	synonymous_variant	LOW
NC_002745	2590562	SA2304	fbp	T	C	G	G	Synon	ggt	ggC	3055.17	101	1		fig|158879.11.peg.2500	Fructose-1,6-bisphosphatase, Bacillus type (EC 3.1.3.11)	Putative membrane-spanning protein	putative membrane protein	synonymous_variant	LOW
NC_002745	2590608	SA2304	fbp	TTG	CTA	L	L	Synon	ttg	CTA	4165.05	121	0.96		fig|158879.11.peg.2500	Fructose-1,6-bisphosphatase, Bacillus type (EC 3.1.3.11)	Putative membrane-spanning protein	putative membrane protein	synonymous_variant	LOW
NC_002745	2590628	SA2304	fbp	A	T	G	G	Synon	gga	ggT	3627.42	116	0.99		fig|158879.11.peg.2500	Fructose-1,6-bisphosphatase, Bacillus type (EC 3.1.3.11)	Putative membrane-spanning protein	putative membrane protein	synonymous_variant	LOW
NC_002745	2590712	SA2304	fbp	T	C	V	V	Synon	gtt	gtC	1485.02	49	1		fig|158879.11.peg.2500	Fructose-1,6-bisphosphatase, Bacillus type (EC 3.1.3.11)	Putative membrane-spanning protein	putative membrane protein	synonymous_variant	LOW
NC_002745	2590718	SA2304	fbp	C	T	D	D	Synon	gac	gaT	1769.52	57	0.98		fig|158879.11.peg.2500	Fructose-1,6-bisphosphatase, Bacillus type (EC 3.1.3.11)	Putative membrane-spanning protein	putative membrane protein	synonymous_variant	LOW
NC_002745	194002	SA0171	fdh	GTTTTTTTTG	GTTTTTTTG	VFFV	VFL	Deletion	gttttttttgtc	GTTTTTTTGtc	620.861	21	0.88	yes	fig|158879.11.peg.180	NAD-dependent formate dehydrogenase (EC 1.2.1.2)	hypothetical protein	Integral membrane protein	frameshift_variant	HIGH
NC_002745	194994	SA0171	fdh	C	T	R	R	Synon	cgc	cgT	2225.36	69	1		fig|158879.11.peg.180	NAD-dependent formate dehydrogenase (EC 1.2.1.2)	hypothetical protein	Integral membrane protein	synonymous_variant	LOW
NC_002745	194158	SA0171	fdh	A	T	I	L	Nonsyn	ata	Tta	952.961	32	0.94		fig|158879.11.peg.180	NAD-dependent formate dehydrogenase (EC 1.2.1.2)	hypothetical protein	Integral membrane protein	missense_variant	MODERATE
NC_002745	194704	SA0171	fdh	T	A	S	T	Nonsyn	tca	Aca	1976.32	63	0.98		fig|158879.11.peg.180	NAD-dependent formate dehydrogenase (EC 1.2.1.2)	hypothetical protein	Integral membrane protein	missense_variant	MODERATE
NC_002745	2335773	SA2075	FdhD	A	G	I	M	Nonsyn	ata	atG	1300.42	42	0.98		fig|158879.11.peg.2250	Sulfur carrier protein FdhD	Molybdenum ABC transporter, substrate-binding protein ModA	Acetyltransferase	missense_variant	MODERATE
NC_002745	2335593	SA2075	FdhD	G	A	V	V	Synon	gtg	gtA	1509.52	49	0.98		fig|158879.11.peg.2250	Sulfur carrier protein FdhD	Molybdenum ABC transporter, substrate-binding protein ModA	Acetyltransferase	synonymous_variant	LOW
NC_002745	2335692	SA2075	FdhD	T	C	C	C	Synon	tgt	tgC	657.051	22	0.96		fig|158879.11.peg.2250	Sulfur carrier protein FdhD	Molybdenum ABC transporter, substrate-binding protein ModA	Acetyltransferase	synonymous_variant	LOW
NC_002745	2335743	SA2075	FdhD	T	A	T	T	Synon	act	acA	639.292	23	1		fig|158879.11.peg.2250	Sulfur carrier protein FdhD	Molybdenum ABC transporter, substrate-binding protein ModA	Acetyltransferase	synonymous_variant	LOW
NC_002745	2335935	SA2075	FdhD	C	T	I	I	Synon	atc	atT	1991.38	68	1		fig|158879.11.peg.2250	Sulfur carrier protein FdhD	Molybdenum ABC transporter, substrate-binding protein ModA	Acetyltransferase	synonymous_variant	LOW
NC_002745	2336013	SA2075	FdhD	G	A	A	A	Synon	gcg	gcA	414.851	15	1		fig|158879.11.peg.2250	Sulfur carrier protein FdhD	Molybdenum ABC transporter, substrate-binding protein ModA	Acetyltransferase	synonymous_variant	LOW
NC_002745	2336019	SA2075	FdhD	C	T	I	I	Synon	atc	atT	482.12	16	1		fig|158879.11.peg.2250	Sulfur carrier protein FdhD	Molybdenum ABC transporter, substrate-binding protein ModA	Acetyltransferase	synonymous_variant	LOW
NC_002745	2336100	SA2075	FdhD	AGGT	TGGA	VG	VG	Synon	gtaggt	gtTGGA	1800.22	69	1		fig|158879.11.peg.2250	Sulfur carrier protein FdhD	Molybdenum ABC transporter, substrate-binding protein ModA	Acetyltransferase	synonymous_variant	LOW
NC_002745	2336133	SA2075	FdhD	T	C	Y	Y	Synon	tat	taC	2837.76	96	0.98		fig|158879.11.peg.2250	Sulfur carrier protein FdhD	Molybdenum ABC transporter, substrate-binding protein ModA	Acetyltransferase	synonymous_variant	LOW
NC_002745	2336154	SA2075	FdhD	CGAC	TGAT	ID	ID	Synon	atcgac	atTGAT	1983.35	64	0.97		fig|158879.11.peg.2250	Sulfur carrier protein FdhD	Molybdenum ABC transporter, substrate-binding protein ModA	Acetyltransferase	synonymous_variant	LOW
NC_002745	1379787	SA1206	femA	A	T	Y	F	Nonsyn	tat	tTt	268.921	10	0.91		fig|158879.11.peg.1300	tRNA-dependent lipid II-Gly glycyltransferase (EC 2.3.2.17) @ tRNA-dependent lipid II-GlyGly glycyltransferase (EC 2.3.2.17) @ FemA, factor essential for methicillin resistance	Tryptophan synthase alpha chain (EC 4.2.1.20)	tRNA-dependent lipid II-GlyGlyGly glycyltransferase (EC 2.3.2.18) @ tRNA-dependent lipid II-GlyGlyGlyGly glycyltransferase (EC 2.3.2.18) @ FemB, factor involved in methicillin resistance	missense_variant	MODERATE
NC_002745	1379806	SA1206	femA	G	A	L	L	Synon	ctg	ctA	408.657	13	1		fig|158879.11.peg.1300	tRNA-dependent lipid II-Gly glycyltransferase (EC 2.3.2.17) @ tRNA-dependent lipid II-GlyGly glycyltransferase (EC 2.3.2.17) @ FemA, factor essential for methicillin resistance	Tryptophan synthase alpha chain (EC 4.2.1.20)	tRNA-dependent lipid II-GlyGlyGly glycyltransferase (EC 2.3.2.18) @ tRNA-dependent lipid II-GlyGlyGlyGly glycyltransferase (EC 2.3.2.18) @ FemB, factor involved in methicillin resistance	synonymous_variant	LOW
NC_002745	1380043	SA1206	femA	C	T	H	H	Synon	cac	caT	1036.91	34	1		fig|158879.11.peg.1300	tRNA-dependent lipid II-Gly glycyltransferase (EC 2.3.2.17) @ tRNA-dependent lipid II-GlyGly glycyltransferase (EC 2.3.2.17) @ FemA, factor essential for methicillin resistance	Tryptophan synthase alpha chain (EC 4.2.1.20)	tRNA-dependent lipid II-GlyGlyGly glycyltransferase (EC 2.3.2.18) @ tRNA-dependent lipid II-GlyGlyGlyGly glycyltransferase (EC 2.3.2.18) @ FemB, factor involved in methicillin resistance	synonymous_variant	LOW
NC_002745	1380079	SA1206	femA	T	A	A	A	Synon	gct	gcA	1233.62	39	1		fig|158879.11.peg.1300	tRNA-dependent lipid II-Gly glycyltransferase (EC 2.3.2.17) @ tRNA-dependent lipid II-GlyGly glycyltransferase (EC 2.3.2.17) @ FemA, factor essential for methicillin resistance	Tryptophan synthase alpha chain (EC 4.2.1.20)	tRNA-dependent lipid II-GlyGlyGly glycyltransferase (EC 2.3.2.18) @ tRNA-dependent lipid II-GlyGlyGlyGly glycyltransferase (EC 2.3.2.18) @ FemB, factor involved in methicillin resistance	synonymous_variant	LOW
NC_002745	1380166	SA1206	femA	C	T	N	N	Synon	aac	aaT	948.181	30	1		fig|158879.11.peg.1300	tRNA-dependent lipid II-Gly glycyltransferase (EC 2.3.2.17) @ tRNA-dependent lipid II-GlyGly glycyltransferase (EC 2.3.2.17) @ FemA, factor essential for methicillin resistance	Tryptophan synthase alpha chain (EC 4.2.1.20)	tRNA-dependent lipid II-GlyGlyGly glycyltransferase (EC 2.3.2.18) @ tRNA-dependent lipid II-GlyGlyGlyGly glycyltransferase (EC 2.3.2.18) @ FemB, factor involved in methicillin resistance	synonymous_variant	LOW
NC_002745	1380878	SA1207	femB	T	C	L	L	Synon	tta	Cta	966.373	31	1		fig|158879.11.peg.1301	tRNA-dependent lipid II-GlyGlyGly glycyltransferase (EC 2.3.2.18) @ tRNA-dependent lipid II-GlyGlyGlyGly glycyltransferase (EC 2.3.2.18) @ FemB, factor involved in methicillin resistance	tRNA-dependent lipid II-Gly glycyltransferase (EC 2.3.2.17) @ tRNA-dependent lipid II-GlyGly glycyltransferase (EC 2.3.2.17) @ FemA, factor essential for methicillin resistance	hypothetical protein	synonymous_variant	LOW
NC_002745	1381141	SA1207	femB	G	A	V	V	Synon	gtg	gtA	1170.02	39	1		fig|158879.11.peg.1301	tRNA-dependent lipid II-GlyGlyGly glycyltransferase (EC 2.3.2.18) @ tRNA-dependent lipid II-GlyGlyGlyGly glycyltransferase (EC 2.3.2.18) @ FemB, factor involved in methicillin resistance	tRNA-dependent lipid II-Gly glycyltransferase (EC 2.3.2.17) @ tRNA-dependent lipid II-GlyGly glycyltransferase (EC 2.3.2.17) @ FemA, factor essential for methicillin resistance	hypothetical protein	synonymous_variant	LOW
NC_002745	1381312	SA1207	femB	A	G	K	K	Synon	aaa	aaG	502.058	17	1		fig|158879.11.peg.1301	tRNA-dependent lipid II-GlyGlyGly glycyltransferase (EC 2.3.2.18) @ tRNA-dependent lipid II-GlyGlyGlyGly glycyltransferase (EC 2.3.2.18) @ FemB, factor involved in methicillin resistance	tRNA-dependent lipid II-Gly glycyltransferase (EC 2.3.2.17) @ tRNA-dependent lipid II-GlyGly glycyltransferase (EC 2.3.2.17) @ FemA, factor essential for methicillin resistance	hypothetical protein	synonymous_variant	LOW
NC_002745	2625087	SA2337	feoB	C	T	V	M	Nonsyn	gtg	Atg	2852.03	92	1		fig|158879.11.peg.2535	Ferrous iron transport protein B	hypothetical protein	Ferrous iron transport protein A	missense_variant	MODERATE
NC_002745	2623492	SA2337	feoB	C	T	V	V	Synon	gtg	gtA	2533.1	85	0.97		fig|158879.11.peg.2535	Ferrous iron transport protein B	hypothetical protein	Ferrous iron transport protein A	synonymous_variant	LOW
NC_002745	2624260	SA2337	feoB	T	C	S	S	Synon	tca	tcG	1747.57	59	0.97		fig|158879.11.peg.2535	Ferrous iron transport protein B	hypothetical protein	Ferrous iron transport protein A	synonymous_variant	LOW
NC_002745	2624380	SA2337	feoB	CCCT	ACCA	LG	LG	Synon	ctaggg	ctTGGT	2634	80	0.93		fig|158879.11.peg.2535	Ferrous iron transport protein B	hypothetical protein	Ferrous iron transport protein A	synonymous_variant	LOW
NC_002745	1222423	SA1080	ffh	T	C	F	L	Nonsyn	ttt	Ctt	1496.31	56	0.98		fig|158879.11.peg.1159	Signal recognition particle protein Ffh	Signal recognition particle associated protein	SSU ribosomal protein S16p	missense_variant	MODERATE
NC_002745	1222558	SA1080	ffh	A	C	K	Q	Nonsyn	aag	Cag	1555.2	57	0.95		fig|158879.11.peg.1159	Signal recognition particle protein Ffh	Signal recognition particle associated protein	SSU ribosomal protein S16p	missense_variant	MODERATE
NC_002745	1222938	SA1080	ffh	A	C	E	D	Nonsyn	gaa	gaC	1775.92	59	0.97		fig|158879.11.peg.1159	Signal recognition particle protein Ffh	Signal recognition particle associated protein	SSU ribosomal protein S16p	missense_variant	MODERATE
NC_002745	1222320	SA1080	ffh	C	G	G	G	Synon	ggc	ggG	1890.82	62	0.97		fig|158879.11.peg.1159	Signal recognition particle protein Ffh	Signal recognition particle associated protein	SSU ribosomal protein S16p	synonymous_variant	LOW
NC_002745	1222333	SA1080	ffh	C	T	L	L	Synon	ctg	Ttg	1278.82	42	1		fig|158879.11.peg.1159	Signal recognition particle protein Ffh	Signal recognition particle associated protein	SSU ribosomal protein S16p	synonymous_variant	LOW
NC_002745	1222581	SA1080	ffh	A	G	T	T	Synon	aca	acG	1420.84	48	0.98		fig|158879.11.peg.1159	Signal recognition particle protein Ffh	Signal recognition particle associated protein	SSU ribosomal protein S16p	synonymous_variant	LOW
NC_002745	1223592	SA1080	ffh	A	G	Q	Q	Synon	caa	caG	601.735	22	0.96		fig|158879.11.peg.1159	Signal recognition particle protein Ffh	Signal recognition particle associated protein	SSU ribosomal protein S16p	synonymous_variant	LOW
NC_002745	1778728	SA1553	fhs	C	T	E	K	Nonsyn	gaa	Aaa	889.433	29	0.97		fig|158879.11.peg.1676	Formate--tetrahydrofolate ligase (EC 6.3.4.3)	hypothetical protein	Acetyl-CoA synthetase (EC 6.2.1.1)	missense_variant	MODERATE
NC_002745	1778991	SA1553	fhs	A	G	L	P	Nonsyn	ctg	cCg	765.043	27	0.96		fig|158879.11.peg.1676	Formate--tetrahydrofolate ligase (EC 6.3.4.3)	hypothetical protein	Acetyl-CoA synthetase (EC 6.2.1.1)	missense_variant	MODERATE
NC_002745	1779012	SA1553	fhs	G	A	A	V	Nonsyn	gcg	gTg	819.788	28	0.97		fig|158879.11.peg.1676	Formate--tetrahydrofolate ligase (EC 6.3.4.3)	hypothetical protein	Acetyl-CoA synthetase (EC 6.2.1.1)	missense_variant	MODERATE
NC_002745	1779235	SA1553	fhs	G	C	Q	E	Nonsyn	caa	Gaa	1129.29	38	1		fig|158879.11.peg.1676	Formate--tetrahydrofolate ligase (EC 6.3.4.3)	hypothetical protein	Acetyl-CoA synthetase (EC 6.2.1.1)	missense_variant	MODERATE
NC_002745	1779200	SA1553	fhs	A	T	I	I	Synon	att	atA	1506.75	49	1		fig|158879.11.peg.1676	Formate--tetrahydrofolate ligase (EC 6.3.4.3)	hypothetical protein	Acetyl-CoA synthetase (EC 6.2.1.1)	synonymous_variant	LOW
NC_002745	1779470	SA1553	fhs	T	C	E	E	Synon	gaa	gaG	1910.26	63	1		fig|158879.11.peg.1676	Formate--tetrahydrofolate ligase (EC 6.3.4.3)	hypothetical protein	Acetyl-CoA synthetase (EC 6.2.1.1)	synonymous_variant	LOW
NC_002745	1779500	SA1553	fhs	A	G	N	N	Synon	aat	aaC	1472.97	47	0.98		fig|158879.11.peg.1676	Formate--tetrahydrofolate ligase (EC 6.3.4.3)	hypothetical protein	Acetyl-CoA synthetase (EC 6.2.1.1)	synonymous_variant	LOW
NC_002745	1779524	SA1553	fhs	T	G	I	I	Synon	ata	atC	1116.98	39	0.93		fig|158879.11.peg.1676	Formate--tetrahydrofolate ligase (EC 6.3.4.3)	hypothetical protein	Acetyl-CoA synthetase (EC 6.2.1.1)	synonymous_variant	LOW
NC_002745	699350	SA0604	fhuG	G	A	E	K	Nonsyn	gag	Aag	1213.14	41	1		fig|158879.11.peg.635	Ferrichrome transport system permease protein FhuG	Ferrichrome transport system permease protein FhuB	Phosphoenolpyruvate-dihydroxyacetone phosphotransferase (EC 2.7.1.121), dihydroxyacetone binding subunit DhaK	missense_variant	MODERATE
NC_002745	2469131	SA2199	fmhA	A	T	Y	F	Nonsyn	tat	tTt	1041.96	35	1		fig|158879.11.peg.2384	FmhA protein of FemAB family	hypothetical protein	L-cystine ABC transporter, ATP-binding protein TcyC	missense_variant	MODERATE
NC_002745	2321251	SA2057	fmhB	T	C	I	V	Nonsyn	ata	Gta	1432.19	49	0.98		fig|158879.11.peg.2231	Lipid II:glycine glycyltransferase (EC 2.3.2.16)	RND multidrug efflux transporter	Hypothetical protein SAV2263	missense_variant	MODERATE
NC_002745	2321641	SA2057	fmhB	C	T	E	K	Nonsyn	gaa	Aaa	1067.37	37	0.95		fig|158879.11.peg.2231	Lipid II:glycine glycyltransferase (EC 2.3.2.16)	RND multidrug efflux transporter	Hypothetical protein SAV2263	missense_variant	MODERATE
NC_002745	2321315	SA2057	fmhB	G	T	G	G	Synon	ggc	ggA	1806.67	61	1		fig|158879.11.peg.2231	Lipid II:glycine glycyltransferase (EC 2.3.2.16)	RND multidrug efflux transporter	Hypothetical protein SAV2263	synonymous_variant	LOW
NC_002745	2321327	SA2057	fmhB	A	T	S	S	Synon	tct	tcA	1605.53	54	0.96		fig|158879.11.peg.2231	Lipid II:glycine glycyltransferase (EC 2.3.2.16)	RND multidrug efflux transporter	Hypothetical protein SAV2263	synonymous_variant	LOW
[truncated: 14,578 more rows]

## Sheet: S149-MER
Contig	Pos	Locus_tag	Gene_name	Ref	Var	Ref_aa	Var_aa	Type	Var_cov	Var_frac		Ref_nt	Var_nt	Frameshift	Gene_ID	Function	Upstream_feature	Downstream_feature	snpEff_type	snpEff_impact
[truncated: 15,367 more rows]

[truncated: 3 more sheets: SA149-CPT, S149-MER-CPT, S149-DtrfA]
