# Supplementary material for: Carbapenems drive the collateral resistance to ceftaroline in cystic fibrosis patients with MRSA
Source: Commun Biol. 2020 Oct 22;3:599. doi: 10.1038/s42003-020-01313-5 (PMC7582194; doi:10.1038/s42003-020-01313-5)
Supplement: Supplementary file 4 — Supplementary Data 3 [file 42003_2020_1313_MOESM4_ESM.xlsx]

## Sheet: Sheet1
		Initial-TSA			72 hs									Frec Resistance % (72 hs)
		F dil	count	CFU/ml	CPT-2			CPT-4			CPT-8
Atb-exp	strain				Fac dil	count	CFU/ml	dil	count	CFU/ml	dil	count	CFU/ml	CPT-2	CPT-4	CPT-8
NO EXP	S8	200000	52	416000	20	7	2.8	20	0	0	20	0	0	6.73077e-06	0	0
	S11	200000	113	904000	20	0	0	20	0	0	20	0	0	0	0	0
	S140	200000	196	1568000	20	132	52.8	20	0	0	20	0	0	3.36735e-05	0	0
	W7	200000	93	744000	20	412	164.8	20	0	0	20	0	0	0.000221505	0	0
	W10	200000	85	680000	20	224	89.6	20	0	0	20	0	0	0.000131765	0	0
	W13	200000	104	832000	20	136	54.4	20	0	0	20	0	0	6.53846e-05	0	0
	T1	200000	118	944000	20	130	52	20	0	0	20	0	0	5.50847e-05	0	0
	T3	200000	145	1160000	20	144	57.6	20	0	0	20	0	0	4.96552e-05	0	0
	T5	200000	142	1136000	20	0	0	20	0	0	20	0	0	0	0	0
	N315	200000	265	2120000	20	46	18.4	20	0	0	20	0	0	8.67925e-06	0	0
MER	S8	200000	270	2160000	20	19	7.6	20	0	0	20	0	0	3.51852e-06	0	0
	S11	200000	174	1392000	20	17	6.8	20	0	0	20	0	0	4.88506e-06	0	0
	S140	200000	39	312000	20	47	18.8	20	0	0	20	0	0	6.02564e-05	0	0			Parental strain					Pre exposure to MER					Pre-exposure to FEP					Pre exposure to PTZ
	W7	200000	67	536000	20	260	104	20	36	7.2	20	0	0	0.00019403	0.00134328	0		strain	MER	FEP	PTZ	CPT	FoR	MER	FEP	PTZ	CPT	FoR	MER	FEP	PTZ	CPT	FoR	MER	FEP	PTZ	CPT	FoR
	W10	200000	230	1840000	20	6	2.4	20	0	0	20	0	0	1.30435e-06	0	0		Sea-8	4	64	32	1	6.73077e-06	>32	>256	128	1	3.51852e-06	6	>256	128	0.75	6.35593e-07	>32	>256	>256	0.75	4.03226e-06
	W13	200000	55	440000	20	9	3.6	20	0	0	20	0	0	8.18182e-06	0	0		Sea-11	0.75	16	16	0.75	0	>32	>256	128	1.5	4.88506e-06	4	>256	128	0.5	6.23053e-07	4	>256	>256	0.5	5.71429e-06
	T1	200000	460	3680000	20	3	1.2	20	0	0	20	0	0	3.26087e-07	0	0		Sea-140	1	64	32	0.75	3.36735e-05	>32	128	128	1.5	6.02564e-05	4	>256	128	0.5	2.9588e-05	12	>256	>256	0.75	6.8599e-05
	T3	200000	34	272000	20	4	1.6	20	0	0	20	0	0	5.88235e-06	0	0		Wis-7	1	2	32	1	0.000221505	>32	>256	128	1	0.00019403	2	>256	128	0.75	1.04361e-05	4	>256	>256	0.75	0.000107463
	T5	200000	182	1456000	20	125	50	20	0	0	20	0	0	3.43407e-05	0	0		Wis-10	1	4	32	1	0.000131765	>32	>256	128	1	1.30435e-06	3	>256	128	0.75	1.28866e-05	3	>256	>256	0.75	7.28814e-05
	N315	200000	77	616000	20	5	2	20	0	0	20	0	0	3.24675e-06	0	0		Wis-13	1	4	0.5	0.75	6.53846e-05	>32	>256	128	2	8.18182e-06	>32	>256	128	1	1.01266e-05	12	>256	>256	0.75	7.31183e-05
CEF	S8	200000	236	1888000	20	3	1.2	20	0	0	20	0	0	6.35593e-07	0	0		Tmh-1	>32	32	32	1	5.50847e-05	>32	>256	128	1	3.26087e-07	>32	>256	128	0.75	8.76712e-06	>32	>256	>256	1	8.76404e-05
	S11	200000	321	2568000	20	4	1.6	20	0	0	20	0	0	6.23053e-07	0	0		TMH-3	0.5	2	32	0.5	4.96552e-05	>32	>256	32	1	5.88235e-06	2	>256	128	0.75	0	8	>256	>256	0.5	0
	S140	200000	267	2136000	20	158	63.2	20	0	0	20	0	0	2.9588e-05	0	0		TMH-5	1	4	32	0.5	0	>32	>256	128	1	3.43407e-05	1	>256	128	0.5	1.13372e-05	1.5	>256	>256	0.5	8.00604e-05
	W7	200000	321	2568000	20	67	26.8	20	0	0	20	0	0	1.04361e-05	0	0		N315	4	16	16	0.38	8.67925e-06	>32	>256	128	1.5	3.24675e-06	16	>256	128	0.5	0	24	64	64	0.5	4.88889e-06
	W10	200000	291	2328000	20	75	30	20	0	0	20	0	0	1.28866e-05	0	0
	W13	200000	316	2528000	20	64	25.6	20	0	0	20	0	0	1.01266e-05	0	0
	T1	200000	365	2920000	20	64	25.6	20	0	0	20	0	0	8.76712e-06	0	0
	T3	200000	281	2248000	20	0	0	20	0	0	20	0	0	0	0	0
	T5	200000	172	1376000	20	39	15.6	20	0	0	20	0	0	1.13372e-05	0	0
	N315	200000	194	1552000	20	0	0	20	0	0	20	0	0	0	0	0
PTZ	S8	200000	62	496000	20	5	2	20	0	0	20	0	0	4.03226e-06	0	0
	S11	200000	105	840000	20	12	4.8	20	0	0	20	0	0	5.71429e-06	0	0
	S140	200000	207	1656000	20	284	113.6	20	0	0	20	0	0	6.8599e-05	0	0
	W7	200000	134	1072000	20	288	115.2	20	0	0	20	0	0	0.000107463	0	0
	W10	200000	118	944000	20	172	68.8	20	0	0	20	0	0	7.28814e-05	0	0
	W13	200000	93	744000	20	136	54.4	20	0	0	20	0	0	7.31183e-05	0	0
	T1	200000	89	712000	20	156	62.4	20	0	0	20	0	0	8.76404e-05	0	0
	T3	200000	51	408000	20	0	0	20	0	0	20	0	0	0	0	0
	T5	200000	331	2648000	20	530	212	20	10	2	20	0	0	8.00604e-05	7.55287e-05	0
	N315	200000	450	3600000	20	44	17.6	20	0	0	20	0	0	4.88889e-06	0	0

## Sheet: Sheet2
		MICs							MICs
Atb-exp	strain	MER	FEP	PTZ	CPT		Atb-exp	strain	MER	FEP	PTZ	CPT			Column1	Column2	Column3
NO EXP	S8	4	64	32	1		FEP	S8	6	>256	128	0.75			CLSI resistance table breackpoint
	S11	0.75	16	16	0.75			S11	4	>256	128	0.5			P. aeruginosa
	S140	1	64	32	0.75			S140	4	>256	128	0.5			antibiotics	MIC (mg/L)
	W7	1	2	32	1			W7	2	>256	128	0.75				S ≤	R >
	W10	1	4	32	1			W10	3	>256	128	0.75			meropenem	2	8
	W13	1	4	0.5	0.75			W13	>32	>256	128	1			cefepime	8	8
	T1	>32	32	32	1			T1	>32	>256	128	0.75			piperacillin-tazobactam*	16	16
	T3	0.5	2	32	0.5			T3	2	>256	128	0.75			S. aureus
	T5	1	4	32	0.5			T5	1	>256	128	0.5			antibiotics	MIC (mg/L)
	N315	4	16	16	0.38			N315	16	>256	128	0.5				S ≤	R >
															Ceftaroline	1	2
		MICs							MICs						Vancomicyn	2	2
Atb-exp	strain	MER	FEP	PTZ	CPT		Atb-exp	strain	MER	FEP	PTZ	CPT			Linezolid	4	4
MER	S8	>32	>256	128	1		PTZ	S8	>32	>256	>256	0.75
	S11	>32	>256	128	1.5			S11	4	>256	>256	0.5			*tazobactam fixed 4mg/L
	S140	>32	128	128	1.5			S140	12	>256	>256	0.75
	W7	>32	>256	128	1			W7	4	>256	>256	0.75
	W10	>32	>256	128	1			W10	3	>256	>256	0.75
	W13	>32	>256	128	2			W13	12	>256	>256	0.75
	T1	>32	>256	128	1			T1	>32	>256	>256	1
	T3	>32	>256	32	1			T3	8	>256	>256	0.5
	T5	>32	>256	128	1			T5	1.5	>256	>256	0.5
	N315	>32	>256	128	1.5			N315	24	64	64	0.5

## Sheet: Sheet3
strain	Baseline MICs values
	CEF	PTZ	CPT
WIS 67	0.75	0.5	1
Sea-140	0.5	0.5	0.75
Sea-149	0.5	0.25	0.5
TMH-84	0.25	0.25	1
MICs to CPT after pre-exposure to CEF and PTZ
strain	CEF	CPT	PTZ	CPT
WIS 67	32	1	>256	0.75
Sea-140	>256	0.5	>256	0.5
Sea-149	128	1	32	1
TMH-84	>256	0.25	128	1
